# Supplementary material for: Glabridin exhibits potent inhibitory effects against Toxoplasma gondii in vitro and in vivo
Source: Parasit Vectors. 2024 Dec 18;17:522. doi: 10.1186/s13071-024-06610-0 (PMC11656597; doi:10.1186/s13071-024-06610-0)
Supplement: Supplementary file 1 — Additional file 1: Table S1. Differentially expressed genes of Toxoplasma gondii after glabridin treatment. [file 13071_2024_6610_MOESM1_ESM.xlsx]

## Sheet: Sheet1
gene_id	gene_name	EntrezID	transcript_id	GO	KEGG	KO_ENTRY	EC	TF_Family	Description	trans_type	FPKM.Y1_24h	FPKM.Y2_24h	FPKM.Y3_24h	FPKM.C1_24h	FPKM.C2_24h	FPKM.C3_24h	fc	log2(fc)	pval	qval	regulation	significant
TGME49_312330	TGME49_312330		XM_018782708.1	NA	NA	NA	NA	6869	hypothetical protein TGME49_312330 [Toxoplasma gondii ME49]	mRNA	26.5103	28.0472	28.8625	6.49768	6.55822	6.68223	4.22634	2.07941	7.8046e-75	6.87585e-71	up	yes
TGME49_202020	TGME49_202020		XM_002367447.2	GO:0000413(protein peptidyl-prolyl isomerization);GO:0003755(peptidyl-prolyl cis-trans isomerase activity);GO:0005524(ATP binding);GO:0005525(GTP binding);GO:0005528(FK506 binding);GO:0005654(nucleoplasm);GO:0005737(cytoplasm);GO:0006463(steroid hormone receptor complex assembly);GO:0007566(embryo implantation);GO:0030521(androgen receptor signaling pathway);GO:0030850(prostate gland development)…	NA	NA	NA	2883	DnAK-TPR [Toxoplasma gondii ME49]	mRNA	62.9429	59.877	67.675	17.922	17.9933	19.4569	3.44026	1.78252	1.01585e-57	4.47484e-54	up	yes
TGME49_293790	TGME49_293790		XM_002370139.2	NA	NA	NA	NA	140	hypothetical protein TGME49_293790 [Toxoplasma gondii ME49]	mRNA	283.825	288.833	303.297	66.9867	44.644	54.1623	5.28343	2.40147	1.37494e-48	4.03773e-45	up	yes
TGME49_204140	TGME49_204140		XM_002367655.2	GO:0008270(zinc ion binding)	NA	NA	NA	2664	PHD-finger domain-containing protein [Toxoplasma gondii ME49]	mRNA	4.12432	3.97421	4.78721	16.3151	26.2027	19.6559	0.207254	-2.27053	4.60622e-42	1.01452e-38	down	yes
TGME49_290970	TGME49_290970		XM_002368440.1	GO:0009001(serine O-acetyltransferase activity);GO:0020011(apicoplast)	NA	NA	NA	5222	8-amino-7-oxononanoate synthase [Toxoplasma gondii ME49]	mRNA	38.8211	36.3246	38.27	10.3824	10.3091	12.3403	3.43354	1.7797	8.94626e-41	1.57633e-37	up	yes
TGME49_249000	TGME49_249000		XM_002367203.2	GO:0005737(cytoplasm)	NA	NA	NA	7998	regulator of chromosome condensation (RCC1) repeat-containing protein [Toxoplasma gondii ME49]	mRNA	7.88171	7.32852	7.00555	23.3981	21.8087	24.9743	0.316549	-1.6595	2.55973e-39	3.75854e-36	down	yes
TGME49_288640	TGME49_288640		XM_018782045.1	GO:0004109(coproporphyrinogen oxidase activity);GO:0005737(cytoplasm);GO:0006779(porphyrin-containing compound biosynthetic process);GO:0009507(chloroplast);GO:0016491(oxidoreductase activity);GO:0051536(iron-sulfur cluster binding);GO:0055114(oxidation-reduction process)	NA	NA	NA	5027	radical SAM domain-containing protein [Toxoplasma gondii ME49]	mRNA	36.9856	38.8801	39.9775	136.348	110.454	143.231	0.297008	-1.75143	7.51856e-39	9.46265e-36	down	yes
TGME49_257540	TGME49_257540		XM_002364947.1	NA	NA	NA	NA	3554	hypothetical protein TGME49_257540 [Toxoplasma gondii ME49]	mRNA	16.6022	14.5547	14.9463	56.673	49.3549	73.9929	0.256099	-1.96522	6.48867e-36	7.14564e-33	down	yes
TGME49_264660	TGME49_264660		XM_002368554.2	NA	NA	NA	NA	4956	SAG-related sequence SRS44 [Toxoplasma gondii ME49]	mRNA	29.306	30.1161	30.4539	10.5033	10.1334	8.84846	3.04817	1.60795	7.89441e-35	7.72776e-32	up	yes
TGME49_208740	TGME49_208740		XM_018779430.1	NA	NA	NA	NA	408	microneme protein, putative [Toxoplasma gondii ME49]	mRNA	209.345	215.307	215.856	82.303	69.9388	84.0214	2.711	1.43882	4.78823e-31	4.21843e-28	up	yes
TGME49_291040	TGME49_291040		XM_002368447.2	GO:0006099(tricarboxylic acid cycle);GO:0030060(L-malate dehydrogenase activity)	NA	NA	NA	5230	lactate dehydrogenase LDH2 [Toxoplasma gondii ME49]	mRNA	48.3549	48.038	49.8846	18.3324	19.107	21.6168	2.47692	1.30855	2.87055e-30	2.29905e-27	up	yes
TGME49_309530	TGME49_309530		XM_018782581.1	NA	NA	NA	NA	6610	hypothetical protein HHA_309540 [Hammondia hammondi]	mRNA	81.2735	84.0475	87.5543	26.0797	16.7589	18.5916	4.11646	2.0414	4.85766e-30	3.56633e-27	up	yes
TGME49_201400	TGME49_201400		XM_018779169.1	GO:0005515(protein binding);GO:0005634(nucleus);GO:0005730(nucleolus);GO:0006351(transcription, DNA-templated);GO:0006355(regulation of transcription, DNA-templated);GO:0009651(response to salt stress);GO:0009737(response to abscisic acid)	NA	NA	NA	2917	Sin3-associated polypeptide SAP18 [Toxoplasma gondii ME49]	mRNA	26.961	24.9245	30.182	66.9129	72.0023	83.9128	0.3683	-1.44105	1.48861e-29	1.00882e-26	down	yes
TGME49_238240	TGME49_238240		XM_018780524.1	GO:0000447(endonucleolytic cleavage in ITS1 to separate SSU-rRNA from 5.8S rRNA and LSU-rRNA from tricistronic rRNA transcript (SSU-rRNA, 5.8S rRNA, LSU-rRNA));GO:0005634(nucleus);GO:0005730(nucleolus);GO:0005737(cytoplasm);GO:0006364(rRNA processing);GO:0030515(snoRNA binding);GO:0030688(preribosome, small subunit precursor)	NA	NA	NA	1959	bystin protein, partial [Toxoplasma gondii RUB]	mRNA	35.2935	35.0664	34.731	13.598	14.2184	13.6662	2.53338	1.34106	4.17718e-29	2.62864e-26	up	yes
TGME49_297640	TGME49_297640		XM_018782324.1	GO:0016411(acylglycerol O-acyltransferase activity);GO:0042171(lysophosphatidic acid acyltransferase activity)	NA	NA	NA	807	acyltransferase domain-containing protein [Toxoplasma gondii ME49]	mRNA	4.28478	4.36515	4.90818	14.6768	12.6134	17.8728	0.300204	-1.73598	1.02914e-28	6.04447e-26	down	yes
TGME49_305260	TGME49_305260		XM_002370278.2	GO:0016787(hydrolase activity)	00561(Glycerolipid metabolism);01100(Metabolic pathways)	K01054	EC:3.1.1.23	5399	hypothetical protein TGME49_305260 [Toxoplasma gondii ME49]	mRNA	6.38572	9.11866	7.23454	29.264	24.3928	33.5401	0.260777	-1.93911	1.16738e-28	6.42786e-26	down	yes
TGME49_207210	TGME49_207210		XM_002371965.1	NA	NA	NA	NA	6508	hypothetical protein TGME49_207210 [Toxoplasma gondii ME49]	mRNA	31.8266	35.7835	32.4249	7.76954	4.98084	7.89037	4.84648	2.27694	2.22737e-27	1.1543e-24	up	yes
TGME49_230150	TGME49_230150		XM_002367895.2	GO:0003674(molecular_function);GO:0005634(nucleus);GO:0005737(cytoplasm);GO:0005829(cytosol);GO:0006893(Golgi to plasma membrane transport);GO:0006896(Golgi to vacuole transport);GO:0032153(cell division site);GO:0034044(exomer complex);GO:0034221(fungal-type cell wall chitin biosynthetic process);GO:0043001(Golgi to plasma membrane protein transport)	NA	NA	NA	3791	ChAPs (Chs5p-Arf1p-binding proteins) protein [Toxoplasma gondii ME49]	mRNA	44.2542	43.9584	45.6434	92.1833	112.386	125.77	0.405208	-1.30326	2.05317e-26	1.00491e-23	down	yes
TGME49_203300	TGME49_203300		XM_002367571.2	GO:0005737(cytoplasm);GO:0005794(Golgi apparatus);GO:0008150(biological_process);GO:0016021(integral component of membrane);GO:0016787(hydrolase activity)	NA	NA	NA	2751	hypothetical protein TGME49_203300 [Toxoplasma gondii ME49]	mRNA	160.393	153.645	161.557	330.782	423.867	481.882	0.384621	-1.37849	5.77163e-26	2.67621e-23	down	yes
TGME49_244280	TGME49_244280		XM_018780709.1	NA	NA	NA	NA	2362	hypothetical protein TGME49_244280 [Toxoplasma gondii ME49]	mRNA	112.736	108.767	124.48	270.003	253.622	315.328	0.4124	-1.27789	1.64181e-25	7.23218e-23	down	yes
TGME49_215370	TGME49_215370		XM_002370815.2	GO:0020011(apicoplast)	NA	NA	NA	6425	hypothetical protein TGME49_215370 [Toxoplasma gondii ME49]	mRNA	4.52741	4.16164	3.68689	11.6504	10.9532	13.2613	0.345071	-1.53504	6.75589e-25	2.83426e-22	down	yes
TGME49_315620	TGME49_315620		XM_018782876.1	GO:0000221(vacuolar proton-transporting V-type ATPase, V1 domain);GO:0006810(transport);GO:0006811(ion transport);GO:0008553(proton-exporting ATPase activity, phosphorylative mechanism);GO:0015078(proton transmembrane transporter activity);GO:0015991(ATP hydrolysis coupled proton transport);GO:0033180(proton-transporting V-type ATPase, V1 domain);GO:0046961(proton-transporting ATPase activity, ro…	00190(Oxidative phosphorylation);01100(Metabolic pathways);04145(Phagosome)	NA	NA	7172	vacuolar ATP synthase subunit C, putative [Toxoplasma gondii ME49]	mRNA	12.0342	11.0975	11.5847	27.0638	25.1086	26.6759	0.440292	-1.18347	9.79132e-25	3.92098e-22	down	yes
TGME49_220730	TGME49_220730		XM_002372041.2	NA	NA	NA	NA	8407	hypothetical protein TGME49_220730 [Toxoplasma gondii ME49]	mRNA	75.323	72.4136	76.4442	19.8017	29.5733	21.0856	3.18165	1.66977	1.24492e-24	4.76859e-22	up	yes
TGME49_214320	TGME49_214320		XM_002370724.2	GO:0005353(fructose transmembrane transporter activity);GO:0005355(glucose transmembrane transporter activity);GO:0005887(integral component of plasma membrane);GO:0015149(hexose transmembrane transporter activity)	NA	NA	NA	6325	facilitative glucose transporter GT1 [Toxoplasma gondii ME49]	mRNA	193.052	189.056	184.724	85.9924	83.5889	76.5972	2.30252	1.20322	4.38713e-24	1.61044e-21	up	yes
TGME49_293780	TGME49_293780		XM_002370138.2	NA	NA	NA	NA	139	hypothetical protein TGME49_293780 [Toxoplasma gondii ME49]	mRNA	62.5914	68.1179	66.6116	26.9695	21.0351	24.028	2.73933	1.45382	8.07278e-24	2.84485e-21	up	yes
TGME49_294785	TGME49_294785		XM_018782244.1	NA	NA	NA	NA	215	zinc finger (CCCH type) motif-containing protein [Toxoplasma gondii ME49]	mRNA	16.7073	18.2278	14.8851	57.8042	47.2037	82.1899	0.266137	-1.90976	7.98777e-23	2.70662e-20	down	yes
TGME49_227630	TGME49_227630		XM_018780179.1	NA	NA	NA	NA	5623	hypothetical protein TGME49_227630 [Toxoplasma gondii ME49]	mRNA	109.395	106.53	113.115	268.435	235.949	304.278	0.406895	-1.29727	1.0247e-22	3.34357e-20	down	yes
TGME49_233490	TGME49_233490		XM_018780364.1	NA	NA	NA	NA	4072	hypothetical protein TGME49_233490 [Toxoplasma gondii ME49]	mRNA	50.9243	46.3624	51.4246	98.7069	98.9147	111.356	0.481302	-1.05499	3.7389e-22	1.17642e-19	down	yes
TGME49_289910	TGME49_289910		XM_002368375.1	GO:0005938(cell cortex)	NA	NA	NA	5151	hypothetical protein TGME49_289910 [Toxoplasma gondii ME49]	mRNA	75.7971	70.3341	74.4358	166.812	174.496	247.789	0.374416	-1.41729	4.07887e-22	1.23913e-19	down	yes
TGME49_309990	TGME49_309990		XM_018782601.1	NA	NA	NA	NA	6647	hypothetical protein TGME49_309990 [Toxoplasma gondii ME49]	mRNA	67.7183	68.6991	68.1016	25.745	19.3726	16.9636	3.29438	1.72	4.35889e-22	1.28006e-19	up	yes
TGME49_294980	TGME49_294980		XM_002370226.2	NA	NA	NA	NA	236	hypothetical protein TGME49_294980 [Toxoplasma gondii ME49]	mRNA	43.8914	42.117	43.4481	100.864	92.2236	125.587	0.406235	-1.29961	6.26794e-22	1.78131e-19	down	yes
TGME49_306270	TGME49_306270		XM_002370348.2	NA	NA	NA	NA	5473	hypothetical protein TGME49_306270 [Toxoplasma gondii ME49]	mRNA	4.66905	4.04192	3.74389	0.545866	0.777424	0.575657	6.55883	2.71344	2.0834e-21	5.73586e-19	up	yes
TGME49_221690	TGME49_221690		XM_002369957.2	NA	NA	NA	NA	638	hypothetical protein TGME49_221690 [Toxoplasma gondii ME49]	mRNA	5.76513	5.13627	5.46432	11.8932	18.2757	15.2019	0.360711	-1.47108	6.16332e-21	1.64542e-18	down	yes
TGME49_268990	TGME49_268990		XM_002365551.1	NA	NA	NA	NA	4557	hypothetical protein TGME49_268990 [Toxoplasma gondii ME49]	mRNA	9.75799	9.8219	10.7094	19.9224	23.6473	24.6068	0.444277	-1.17047	9.654e-21	2.45837e-18	down	yes
TGME49_213067	TGME49_213067		XM_002371015.2	NA	NA	NA	NA	1628	hypothetical protein TGME49_213067 [Toxoplasma gondii ME49]	mRNA	71.1105	73.9586	72.1594	31.5174	34.3973	28.8249	2.2929	1.19717	9.76651e-21	2.45837e-18	up	yes
TGME49_223420	TGME49_223420		XM_002365987.2	NA	NA	NA	NA	6016	DnaJ domain-containing protein [Toxoplasma gondii ME49]	mRNA	23.7404	23.4832	28.9501	9.97682	10.2504	9.59692	2.55409	1.35281	3.63007e-20	8.88358e-18	up	yes
TGME49_314470	TGME49_314470		XM_002364606.2	NA	NA	NA	NA	7071	hypothetical protein TGME49_314470 [Toxoplasma gondii ME49]	mRNA	9.66886	10.3535	9.47019	27.2615	21.9877	32.4837	0.360841	-1.47057	7.42434e-20	1.76779e-17	down	yes
TGME49_224150	TGME49_224150		XM_002366059.2	NA	NA	NA	NA	5945	hypothetical protein TGME49_224150 [Toxoplasma gondii ME49]	mRNA	12.8905	11.6643	12.0639	23.2462	28.7875	26.8468	0.464229	-1.10709	1.51205e-19	3.50557e-17	down	yes
TGME49_239730	TGME49_239730		XM_018780565.1	NA	NA	NA	NA	2050	MORN repeat-containing protein [Toxoplasma gondii ME49]	mRNA	8.11021	6.09015	7.51742	26.2981	17.8014	23.4461	0.321528	-1.63699	2.53185e-19	5.71937e-17	down	yes
TGME49_226670	TGME49_226670		XM_002366279.2	NA	NA	NA	NA	5703	hypothetical protein TGME49_226670 [Toxoplasma gondii ME49]	mRNA	79.6142	84.5563	87.7978	35.6019	36.3017	44.5929	2.16288	1.11296	3.56019e-19	7.84132e-17	up	yes
TGME49_295035	TGME49_295035		XM_018782258.1	NA	NA	NA	NA	243	hypothetical protein TGME49_295035 [Toxoplasma gondii ME49]	mRNA	2.8994	2.72362	2.49708	10.5567	7.99945	10.8559	0.276081	-1.85683	4.28347e-19	9.20423e-17	down	yes
TGME49_262630	TGME49_262630		XM_018781292.1	NA	NA	NA	NA	3166	TPA: hypothetical protein BN1205_072090 [Toxoplasma gondii VEG]	mRNA	47.4499	39.7792	40.548	12.7224	7.05628	13.482	3.84169	1.94174	6.03607e-19	1.26614e-16	up	yes
TGME49_222370	TGME49_222370		XM_002370015.2	NA	NA	NA	NA	704	SAG-related sequence SRS13 [Toxoplasma gondii ME49]	mRNA	25.0322	23.6557	22.5954	9.86709	11.0313	12.3705	2.14264	1.09939	9.72834e-19	1.99318e-16	up	yes
TGME49_299800	TGME49_299800		XM_002371674.2	NA	NA	NA	NA	7460	hypothetical protein TGME49_299800 [Toxoplasma gondii ME49]	mRNA	7.26501	7.445	7.15882	23.3728	17.2513	26.7031	0.324814	-1.62231	1.26599e-18	2.53487e-16	down	yes
TGME49_329600	TGME49_329600		XM_018783120.1	NA	NA	NA	NA	8853	hypothetical protein TGME49_329600 [Toxoplasma gondii ME49]	mRNA	9.34137	7.81346	9.72454	1.27128	2.21852	2.5202	4.47245	2.16106	2.42213e-18	4.742e-16	up	yes
TGME49_211430	TGME49_211430		XM_002371237.1	NA	NA	NA	NA	1395	leucine rich repeat-containing protein [Toxoplasma gondii ME49]	mRNA	7.33543	6.38279	6.23549	18.94	15.5152	21.3455	0.357589	-1.48363	2.59043e-18	4.96124e-16	down	yes
TGME49_280450	TGME49_280450		XM_018781851.1	NA	NA	NA	NA	2470	hypothetical protein TGME49_280450 [Toxoplasma gondii ME49]	mRNA	2.04229	1.98465	1.75646	4.4494	7.04817	6.03397	0.329886	-1.59996	3.89165e-18	7.29478e-16	down	yes
TGME49_255250	TGME49_255250		XM_018781096.1	GO:0000049(tRNA binding);GO:0005634(nucleus);GO:0005737(cytoplasm);GO:0016428(tRNA (cytosine-5-)-methyltransferase activity);GO:0030488(tRNA methylation)	NA	NA	NA	3689	tRNA (cytosine(34)-C(5))-methyltransferase, putative [Toxoplasma gondii ME49]	mRNA	4.60832	4.36324	3.1184	10.0819	13.4832	15.0202	0.313331	-1.67424	4.05589e-18	7.44424e-16	down	yes
TGME49_310400	TGME49_310400		XM_002364245.1	GO:0008466(glycogenin glucosyltransferase activity)	00500(Starch and sucrose metabolism);01100(Metabolic pathways);01110(Biosynthesis of secondary metabolites)	K00750	EC:2.4.1.186	6697	glycosyl transferase family 8 protein [Toxoplasma gondii ME49]	mRNA	21.0124	17.5147	16.4686	6.52662	7.28618	7.28594	2.60658	1.38216	4.44452e-18	7.99106e-16	up	yes
TGME49_274040	TGME49_274040		XM_018781711.1	NA	NA	NA	NA	4124	hypothetical protein TGME49_274040 [Toxoplasma gondii ME49]	mRNA	17.6443	19.9205	20.882	8.00709	8.91761	9.80532	2.18656	1.12866	5.39392e-18	9.50409e-16	up	yes
TGME49_233390	TGME49_233390		XM_002368157.1	NA	NA	NA	NA	4063	hypothetical protein TGME49_233390 [Toxoplasma gondii ME49]	mRNA	34.9357	36.5453	39.2262	79.7341	70.0753	90.6356	0.460426	-1.11896	8.36989e-18	1.44586e-15	down	yes
TGME49_313940	TGME49_313940		XM_002364563.2	NA	NA	NA	NA	7027	hypothetical protein TGME49_313940 [Toxoplasma gondii ME49]	mRNA	66.2676	67.038	72.253	264.917	150.239	353.8	0.267322	-1.90335	9.35455e-18	1.58488e-15	down	yes
TGME49_294210	TGME49_294210		XM_002370159.2	NA	NA	NA	NA	163	hypothetical protein TGME49_294210 [Toxoplasma gondii ME49]	mRNA	2.23355	2.05789	2.92351	9.89043	7.85087	16.7286	0.209312	-2.25627	9.57354e-18	1.59137e-15	down	yes
TGME49_253330	TGME49_253330		XM_002369349.2	NA	NA	NA	NA	971	Rhoptry kinase family protein, truncated (incomplete catalytic triad) [Toxoplasma gondii ME49]	mRNA	50.2515	48.7855	53.3071	24.5531	21.9471	21.0141	2.25647	1.17407	1.15911e-17	1.89107e-15	up	yes
TGME49_225020	TGME49_225020		XM_002366135.2	NA	NA	NA	NA	5862	hypothetical protein TGME49_225020 [Toxoplasma gondii ME49]	mRNA	9.64033	9.14372	9.96188	17.9107	20.7841	24.6132	0.454065	-1.13903	1.46019e-17	2.33896e-15	down	yes
TGME49_311020	TGME49_311020		XM_018782653.1	NA	NA	NA	NA	6760	hypothetical protein TGME49_311020 [Toxoplasma gondii ME49]	mRNA	14.1532	14.0834	14.7987	5.90463	6.38833	5.79301	2.37949	1.25065	1.93687e-17	3.0471e-15	up	yes
TGME49_238200	TGME49_238200		XM_018780523.1	GO:0005575(cellular_component);GO:0008152(metabolic process);GO:0052689(carboxylic ester hydrolase activity)	NA	NA	NA	1955	alpha/beta hydrolase fold domain-containing protein [Toxoplasma gondii ME49]	mRNA	15.1328	14.9492	13.7661	6.45146	6.44403	7.27286	2.1741	1.12042	2.36019e-17	3.64795e-15	up	yes
TGME49_206500	TGME49_206500		XM_018779360.1	NA	NA	NA	NA	2526	hypothetical protein TGME49_206500 [Toxoplasma gondii ME49]	mRNA	4.3346	5.91235	5.38668	11.5839	12.9425	13.5053	0.411069	-1.28255	2.41379e-17	3.66646e-15	down	yes
TGME49_315230	TGME49_315230		XM_002364661.2	NA	NA	NA	NA	7131	hypothetical protein TGME49_315230 [Toxoplasma gondii ME49]	mRNA	4.82679	5.49827	5.47708	14.2277	11.7842	15.2602	0.382877	-1.38505	3.3577e-17	4.94314e-15	down	yes
TGME49_244580	TGME49_244580		XM_002366906.2	GO:0000470(maturation of LSU-rRNA);GO:0003723(RNA binding);GO:0006412(translation);GO:0022625(cytosolic large ribosomal subunit)	NA	NA	NA	2394	L1P family of ribosomal protein [Toxoplasma gondii ME49]	mRNA	2.59647	2.09317	2.67319	6.21573	6.3502	8.24148	0.353856	-1.49877	3.3665e-17	4.94314e-15	down	yes
TGME49_203070	TGME49_203070		XM_018779236.1	NA	NA	NA	NA	2772	hypothetical protein TGME49_203070 [Toxoplasma gondii ME49]	mRNA	3.56291	2.62596	3.93969	13.5744	11.5426	17.7273	0.236404	-2.08068	3.51612e-17	5.07819e-15	down	yes
TGME49_207350	TGME49_207350		XM_018779385.1	NA	NA	NA	NA	309	hypothetical protein TGME49_207350 [Toxoplasma gondii ME49]	mRNA	38.5551	44.0661	54.0584	14.424	13.0919	17.5612	3.03214	1.60034	6.04562e-17	8.59063e-15	up	yes
TGME49_320240	TGME49_320240		XM_002369850.2	NA	05145(Toxoplasmosis)	NA	NA	1226	SAG-related sequence SRS15B [Toxoplasma gondii ME49]	mRNA	1.17834	1.21842	0.900253	5.67923	3.55644	8.41896	0.18675	-2.42082	6.47706e-17	9.05761e-15	down	yes
TGME49_215328	TGME49_215328		XM_018779684.1	NA	NA	NA	NA	6419	hypothetical protein TGME49_215328 [Toxoplasma gondii ME49]	mRNA	61.6286	66.7293	66.4231	31.6495	25.6171	30.0458	2.23085	1.15759	1.04559e-16	1.43932e-14	up	yes
TGME49_311700	TGME49_311700		XM_002364361.2	NA	NA	NA	NA	6818	hypothetical protein TGME49_311700 [Toxoplasma gondii ME49]	mRNA	1.80129	1.71734	1.64443	4.21321	5.40815	8.53232	0.284408	-1.81397	1.59943e-16	2.13499e-14	down	yes
TGME49_261790	TGME49_261790		XM_018781274.1	NA	NA	NA	NA	3220	hypothetical protein TGME49_261790 [Toxoplasma gondii ME49]	mRNA	5.36148	5.56512	6.41773	11.9535	16.3844	13.3923	0.41563	-1.26663	1.73358e-16	2.27953e-14	down	yes
TGME49_321490	TGME49_321490		XM_018783021.1	NA	NA	NA	NA	543	SAG-related sequence SRS12A [Toxoplasma gondii ME49]	mRNA	7.08559	5.84701	7.52819	17.7044	14.5536	22.5046	0.373627	-1.42033	2.17585e-16	2.81901e-14	down	yes
TGME49_288685	TGME49_288685		XM_018782047.1	GO:0005739(mitochondrion);GO:0016226(iron-sulfur cluster assembly);GO:0051087(chaperone binding)	NA	NA	NA	5031	Fe-S protein assembly co-chaperone HscB protein [Toxoplasma gondii ME49]	mRNA	26.4779	27.532	24.4643	11.6703	9.23872	12.5774	2.34346	1.22864	3.07979e-16	3.93232e-14	up	yes
TGME49_310270	TGME49_310270		XM_018782619.1	NA	NA	NA	NA	6683	hypothetical protein TGME49_310270 [Toxoplasma gondii ME49]	mRNA	17.8026	15.6859	15.5229	30.8854	31.4899	39.1846	0.482586	-1.05114	4.77766e-16	6.01303e-14	down	yes
TGME49_320525	TGME49_320525		XM_018782997.1	NA	NA	NA	NA	1208	hypothetical protein TGME49_320525 [Toxoplasma gondii ME49]	mRNA	21.5154	20.4116	21.7856	9.36806	9.42134	9.53795	2.24916	1.16938	8.7771e-16	1.0891e-13	up	yes
TGME49_270260	TGME49_270260		XM_018781572.1	NA	NA	NA	NA	4435	hypothetical protein TGME49_270260 [Toxoplasma gondii ME49]	mRNA	109.429	106.183	100.541	229.946	187.293	249.47	0.474199	-1.07644	1.06473e-15	1.30282e-13	down	yes
TGME49_307090	TGME49_307090		XM_018782518.1	NA	NA	NA	NA	6515	hypothetical protein TGME49_307090 [Toxoplasma gondii ME49]	mRNA	11.2242	9.44308	9.94576	4.7865	4.2594	4.31356	2.29148	1.19628	1.32686e-15	1.60133e-13	up	yes
TGME49_232650	TGME49_232650		XM_018780332.1	GO:0005634(nucleus)	NA	NA	NA	3997	hypothetical protein TGME49_232650 [Toxoplasma gondii ME49]	mRNA	21.9289	20.9716	18.9731	9.10233	9.31353	8.01702	2.34078	1.22699	1.34544e-15	1.6018e-13	up	yes
TGME49_291830	TGME49_291830		XM_002368484.1	NA	NA	NA	NA	5265	DNA double-strand break repair rad50 ATPase, putative [Toxoplasma gondii ME49]	mRNA	8.3059	8.67697	8.33219	21.7724	18.7336	18.929	0.425929	-1.23131	1.91243e-15	2.24647e-13	down	yes
TGME49_265120	TGME49_265120		XM_018781392.1	NA	NA	NA	NA	4909	rhoptry neck protein, putative [Toxoplasma gondii ME49]	mRNA	8.09052	7.25443	7.14633	3.27645	2.829	2.86583	2.50703	1.32598	1.96779e-15	2.28109e-13	up	yes
TGME49_211050	TGME49_211050		XM_002371209.1	GO:0005524(ATP binding)	NA	NA	NA	1423	ATPase, AAA family protein [Toxoplasma gondii ME49]	mRNA	7.42636	6.48523	7.14116	1.90311	2.55882	2.79739	2.9001	1.5361	3.35582e-15	3.74591e-13	up	yes
TGME49_210400	TGME49_210400		XM_002371811.2	NA	NA	NA	NA	5330	hypothetical protein TGME49_210400 [Toxoplasma gondii ME49]	mRNA	7.22135	7.50072	5.95447	14.64	14.0437	17.085	0.451762	-1.14636	4.41596e-15	4.86307e-13	down	yes
TGME49_257970	TGME49_257970		XM_002364980.1	NA	NA	NA	NA	3522	hypothetical protein TGME49_257970 [Toxoplasma gondii ME49]	mRNA	142.442	131.388	133.503	64.1086	50.782	70.6401	2.1955	1.13455	5.13253e-15	5.58242e-13	up	yes
TGME49_219720	TGME49_219720		XM_018779856.1	GO:0005768(endosome);GO:0030139(endocytic vesicle)	04144(Endocytosis);04145(Phagosome)	NA	NA	7507	Ras-related protein Rab-5C, putative [Toxoplasma gondii ME49]	mRNA	23.0431	24.3118	26.9404	54.9568	44.9539	60.382	0.463497	-1.10937	6.18056e-15	6.64033e-13	down	yes
TGME49_236010	TGME49_236010		XM_002368945.2	GO:0001735(prenylcysteine oxidase activity);GO:0005774(vacuolar membrane);GO:0030327(prenylated protein catabolic process);GO:0030328(prenylcysteine catabolic process)	00900(Terpenoid backbone biosynthesis);01110(Biosynthesis of secondary metabolites)	K05906	EC:1.8.3.5;EC:1.8.3.6	6183	prenylcysteine oxidase [Toxoplasma gondii ME49]	mRNA	79.4618	78.956	84.3782	43.8255	36.3681	39.5849	2.02704	1.01938	6.79908e-15	7.21685e-13	up	yes
TGME49_214950	TGME49_214950		XM_018779669.1	NA	NA	NA	NA	6382		mRNA	147.185	146.373	153.008	338.577	263.234	405.26	0.443431	-1.17322	7.5834e-15	7.95354e-13	down	yes
TGME49_225290	TGME49_225290		XM_002366161.2	GO:0005524(ATP binding);GO:0005615(extracellular space);GO:0007186(G-protein coupled receptor signaling pathway);GO:0008021(synaptic vesicle);GO:0009181(purine ribonucleoside diphosphate catabolic process);GO:0009986(cell surface);GO:0010238(response to proline);GO:0010332(response to gamma radiation);GO:0010996(response to auditory stimulus);GO:0014069(postsynaptic density);GO:0016020(membrane);…	NA	NA	NA	5831	GDA1/CD39 (nucleoside phosphatase) family protein [Toxoplasma gondii ME49]	mRNA	17.8336	17.0182	15.7122	6.46698	8.49296	8.31479	2.17249	1.11935	7.89529e-15	8.18324e-13	up	yes
TGME49_214780	TGME49_214780		XM_002370758.2	GO:0004081(bis(5'-nucleosyl)-tetraphosphatase (asymmetrical) activity);GO:0005525(GTP binding);GO:0005739(mitochondrion);GO:0016787(hydrolase activity)	00230(Purine metabolism);00240(Pyrimidine metabolism);01100(Metabolic pathways)	K01518	EC:3.6.1.17	6363	hydrolase, NUDIX family protein [Toxoplasma gondii ME49]	mRNA	11.4284	14.9302	14.5428	5.05322	4.48398	5.49614	2.72072	1.44399	9.04234e-15	9.15667e-13	up	yes
TGME49_314460	TGME49_314460		XM_002364605.2	NA	NA	NA	NA	7070	hypothetical protein TGME49_314460 [Toxoplasma gondii ME49]	mRNA	4.65463	5.22569	3.16089	11.2823	17.9184	13.4334	0.305886	-1.70893	1.05414e-14	1.05412e-12	down	yes
TGME49_239600	TGME49_239600		XM_002366558.2	NA	NA	NA	NA	2037	rhoptry kinase family protein ROP23 (incomplete catalytic triad) [Toxoplasma gondii ME49]	mRNA	14.014	13.9193	15.1951	7.06885	6.78984	6.43761	2.12494	1.08742	1.06489e-14	1.05412e-12	up	yes
TGME49_222935	TGME49_222935		XM_018779978.1	NA	NA	NA	NA	728	hypothetical protein TGME49_222935 [Toxoplasma gondii ME49]	mRNA	4.40444	7.2424	6.27419	17.3051	16.4238	20.6993	0.32926	-1.6027	1.10792e-14	1.08454e-12	down	yes
TGME49_262970	TGME49_262970		XM_018781307.1	NA	NA	NA	NA	3131	hypothetical protein TGME49_262970 [Toxoplasma gondii ME49]	mRNA	86.1294	74.7962	87.0622	38.0397	45.3811	35.448	2.08623	1.0609	1.2062e-14	1.16776e-12	up	yes
TGME49_273780	TGME49_273780		XM_018781700.1	GO:0003676(nucleic acid binding);GO:0004386(helicase activity);GO:0005524(ATP binding);GO:0005634(nucleus)	NA	NA	NA	4150	SWI2/SNF2-containing protein [Toxoplasma gondii ME49]	mRNA	4.93365	4.30494	5.07387	8.48124	13.2966	11.5155	0.42989	-1.21796	1.46595e-14	1.40381e-12	down	yes
TGME49_274290	TGME49_274290		XM_002371970.1	NA	NA	NA	NA	4672	Toxoplasma gondii family B protein [Toxoplasma gondii ME49]	mRNA	16.5847	15.558	14.7045	4.88483	6.01269	5.57224	2.84444	1.50815	1.58141e-14	1.49808e-12	up	yes
TGME49_225120	TGME49_225120		XM_018780087.1	NA	NA	NA	NA	5848	hypothetical protein TGME49_225120 [Toxoplasma gondii ME49]	mRNA	531.544	524.513	542.028	287.742	221.831	235.096	2.14603	1.10167	1.73737e-14	1.62833e-12	up	yes
TGME49_294780	TGME49_294780		XM_018782243.1	NA	NA	NA	NA	214	hypothetical protein TGME49_294780 [Toxoplasma gondii ME49]	mRNA	28.6713	24.9117	24.4594	72.6325	51.8708	100.676	0.346579	-1.52875	1.84172e-14	1.70795e-12	down	yes
TGME49_314670	TGME49_314670		XM_002364616.2	NA	NA	NA	NA	7084	hypothetical protein TGME49_314670 [Toxoplasma gondii ME49]	mRNA	18.9311	18.9786	18.8267	52.2196	34.9633	48.8705	0.417015	-1.26183	1.9453e-14	1.78522e-12	down	yes
TGME49_230340	TGME49_230340		XM_002367904.1	NA	NA	NA	NA	3801	hypothetical protein TGME49_230340 [Toxoplasma gondii ME49]	mRNA	18.2406	17.9518	20.3147	32.042	39.2566	43.1799	0.493604	-1.01857	2.03666e-14	1.84979e-12	down	yes
TGME49_228100	TGME49_228100		XM_002366391.2	NA	NA	NA	NA	5583	hypothetical protein TGME49_228100 [Toxoplasma gondii ME49]	mRNA	6.90193	8.00988	7.46631	3.18884	3.76181	3.48235	2.14494	1.10093	2.32366e-14	2.08892e-12	up	yes
TGME49_300230	TGME49_300230		XM_002371705.2	NA	NA	NA	NA	7428	nuclease, putative [Toxoplasma gondii ME49]	mRNA	7.01273	7.17675	7.62022	13.4944	15.4263	18.8962	0.456108	-1.13255	2.8228e-14	2.51201e-12	down	yes
TGME49_315250	TGME49_315250		XM_002364663.2	GO:0003674(molecular_function);GO:0005575(cellular_component);GO:0008150(biological_process)	NA	NA	NA	7133	GAMM1 protein, putative [Toxoplasma gondii ME49]	mRNA	11.3836	9.34362	10.9496	4.49978	4.91073	4.7348	2.23939	1.16311	3.55524e-14	3.13217e-12	up	yes
TGME49_311710	TGME49_311710		XM_002364362.1	NA	NA	NA	NA	6819	hypothetical protein TGME49_311710 [Toxoplasma gondii ME49]	mRNA	3.63591	3.26376	3.80875	11.8203	10.8849	8.26433	0.345772	-1.53211	3.66196e-14	3.19425e-12	down	yes
TGME49_271040	TGME49_271040		XM_002365729.2	NA	NA	NA	NA	4363	hypothetical protein TGME49_271040 [Toxoplasma gondii ME49]	mRNA	17.5398	22.2128	20.1862	59.2151	42.5543	64.2261	0.361087	-1.46958	4.08266e-14	3.5263e-12	down	yes
TGME49_307850	TGME49_307850		XM_002371871.2	GO:0004616(phosphogluconate dehydrogenase (decarboxylating) activity);GO:0005515(protein binding);GO:0005737(cytoplasm);GO:0005739(mitochondrion);GO:0005829(cytosol);GO:0008114(phosphogluconate 2-dehydrogenase activity);GO:0009051(pentose-phosphate shunt, oxidative branch);GO:0009506(plasmodesma);GO:0009507(chloroplast);GO:0009536(plastid);GO:0009570(chloroplast stroma);GO:0009744(response to suc…	00030(Pentose phosphate pathway);00480(Glutathione metabolism);01100(Metabolic pathways);01110(Biosynthesis of secondary metabolites);01200(Carbon metabolism)	K00033	EC:1.1.1.343;EC:1.1.1.44	7475	6-phosphogluconate dehydrogenase [Toxoplasma gondii ME49]	mRNA	11.5299	12.011	10.8028	5.3072	5.16247	5.42855	2.16022	1.11118	7.00162e-14	5.87469e-12	up	yes
TGME49_200590	TGME49_200590		XM_018779158.1	NA	NA	NA	NA	5524	Toxoplasma gondii family C protein [Toxoplasma gondii ME49]	mRNA	29.486	28.0711	26.1252	13.5595	11.2792	10.7912	2.34865	1.23183	7.75046e-14	6.44166e-12	up	yes
TGME49_213340	TGME49_213340		XM_002371032.2	GO:0006952(defense response);GO:0016614(oxidoreductase activity, acting on CH-OH group of donors);GO:0046202(cyanide biosynthetic process);GO:0046593(mandelonitrile lyase activity);GO:0050660(flavin adenine dinucleotide binding);GO:0055114(oxidation-reduction process)	NA	NA	NA	1640	GMC oxidoreductase [Toxoplasma gondii ME49]	mRNA	9.34741	8.94062	9.62749	26.5636	17.6901	24.3014	0.407198	-1.2962	8.6646e-14	7.13412e-12	down	yes
TGME49_239130	TGME49_239130		XM_018780544.1	GO:0004672(protein kinase activity);GO:0006468(protein phosphorylation)	NA	NA	NA	2005	Tyrosine kinase-like (TKL) protein [Toxoplasma gondii ME49]	mRNA	2.39325	2.33347	2.1313	4.401	4.94545	5.96164	0.448	-1.15843	1.05411e-13	8.59877e-12	down	yes
TGME49_256040	TGME49_256040		XM_002364870.2	GO:0044312(crystalloid)	NA	NA	NA	3629	PA14 domain-containing protein [Toxoplasma gondii ME49]	mRNA	2.22668	1.95147	2.25068	5.59366	4.95617	7.279	0.360586	-1.47159	1.22921e-13	9.93514e-12	down	yes
TGME49_293830	TGME49_293830		XM_002370143.2	GO:0005737(cytoplasm);GO:0008757(S-adenosylmethionine-dependent methyltransferase activity);GO:0032259(methylation)	00564(Glycerophospholipid metabolism)	K05929	EC:2.1.1.103	144	methyltransferase domain-containing protein [Toxoplasma gondii ME49]	mRNA	3.03052	3.75513	2.56198	0.732801	0.675351	0.604502	4.64443	2.2155	1.69696e-13	1.35911e-11	up	yes
TGME49_224480	TGME49_224480		XM_018780048.1	GO:0004712(protein serine/threonine/tyrosine kinase activity);GO:0005634(nucleus);GO:0006468(protein phosphorylation);GO:0045595(regulation of cell differentiation)	NA	NA	NA	5920	cell-cycle-associated protein kinase CLK, putative [Toxoplasma gondii ME49]	mRNA	11.6726	11.4527	13.4652	20.3277	24.5644	28.3327	0.4997	-1.00087	1.77767e-13	1.39833e-11	down	yes
TGME49_255890	TGME49_255890		XM_002364856.2	GO:0005737(cytoplasm);GO:0005778(peroxisomal membrane);GO:0009941(chloroplast envelope);GO:0016021(integral component of membrane);GO:0016656(monodehydroascorbate reductase (NADH) activity);GO:0042744(hydrogen peroxide catabolic process);GO:0050660(flavin adenine dinucleotide binding);GO:0055114(oxidation-reduction process)	00053(Ascorbate and aldarate metabolism);01100(Metabolic pathways)	K08232	EC:1.6.5.4	3646	pyridine nucleotide-disulfide oxidoreductase domain-containing protein [Toxoplasma gondii ME49]	mRNA	12.1242	8.94545	11.4856	4.29399	4.53781	4.6375	2.417	1.27322	2.06181e-13	1.60748e-11	up	yes
TGME49_228620	TGME49_228620		XM_002366433.2	NA	NA	NA	NA	5540	hypothetical protein TGME49_228620 [Toxoplasma gondii ME49]	mRNA	22.8656	25.3295	25.4601	10.6693	7.54436	8.46162	2.76117	1.46528	2.23431e-13	1.72669e-11	up	yes
TGME49_270220	TGME49_270220		XM_018781571.1	NA	NA	NA	NA	4439	hypothetical protein TGME49_270220 [Toxoplasma gondii ME49]	mRNA	2.88151	3.48512	3.1441	7.11344	6.62467	7.84206	0.440716	-1.18208	2.72401e-13	2.08683e-11	down	yes
TGME49_207600	TGME49_207600		XM_002369523.2	GO:0003924(GTPase activity);GO:0005200(structural constituent of cytoskeleton);GO:0005525(GTP binding);GO:0005654(nucleoplasm);GO:0005814(centriole);GO:0005874(microtubule);GO:0007017(microtubule-based process);GO:0007275(multicellular organism development);GO:0007283(spermatogenesis);GO:0030154(cell differentiation)	NA	NA	NA	327	tubulin/FtsZ family, GTPase domain-containing protein [Toxoplasma gondii ME49]	mRNA	12.9634	14.6793	13.8023	6.99221	6.2291	6.41951	2.11015	1.07734	2.90152e-13	2.20366e-11	up	yes
TGME49_212030	TGME49_212030		XM_002371764.2	NA	NA	NA	NA	6050	hypothetical protein TGME49_212030 [Toxoplasma gondii ME49]	mRNA	19.1213	16.5398	19.9906	8.98209	8.68295	8.50487	2.12655	1.08852	2.98822e-13	2.25011e-11	up	yes
TGME49_275980	TGME49_275980		XM_002371573.2	GO:0006744(ubiquinone biosynthetic process)	NA	NA	NA	869	coenzyme q (ubiquinone) biosynthesis protein coq4 protein [Toxoplasma gondii ME49]	mRNA	19.274	20.9726	19.1808	10.0309	8.25712	8.44705	2.22283	1.1524	3.03162e-13	2.26344e-11	up	yes
TGME49_316900	TGME49_316900		XM_002364803.2	GO:0000462(maturation of SSU-rRNA from tricistronic rRNA transcript (SSU-rRNA, 5.8S rRNA, LSU-rRNA));GO:0005730(nucleolus);GO:0032040(small-subunit processome)	NA	NA	NA	7277	Sas10 C-terminal domain-containing protein [Toxoplasma gondii ME49]	mRNA	9.21246	11.4157	10.5993	4.18546	4.88565	5.20571	2.18729	1.12914	3.3857e-13	2.50655e-11	up	yes
TGME49_285350	TGME49_285350		XM_018781945.1	GO:0003774(motor activity);GO:0005737(cytoplasm);GO:0005856(cytoskeleton);GO:0005874(microtubule);GO:0030286(dynein complex);GO:0036157(outer dynein arm);GO:0036158(outer dynein arm assembly);GO:0042995(cell projection);GO:0043014(alpha-tubulin binding);GO:0045504(dynein heavy chain binding)	NA	NA	NA	1845	dynein light chain, putative [Toxoplasma gondii ME49]	mRNA	1.84665	1.21619	1.58435	8.5118	6.89952	8.097	0.197683	-2.33874	3.48694e-13	2.55999e-11	down	yes
TGME49_263760	TGME49_263760		XM_018781343.1	NA	NA	NA	NA	3043	hypothetical protein TGME49_263760 [Toxoplasma gondii ME49]	mRNA	8.95378	9.43644	10.7441	3.72565	5.12791	3.99808	2.26697	1.18077	3.6766e-13	2.67693e-11	up	yes
TGME49_289040	TGME49_289040		XM_002368298.2	NA	NA	NA	NA	5069	Armadillo/beta-catenin family repeat-containing protein [Toxoplasma gondii ME49]	mRNA	2.14515	4.88418	3.56317	17.2593	11.1895	14.5608	0.246282	-2.02161	3.94079e-13	2.82263e-11	down	yes
TGME49_237010	TGME49_237010		XM_002369012.2	NA	NA	NA	NA	6251	hypothetical protein TGME49_237010 [Toxoplasma gondii ME49]	mRNA	14.207	12.447	12.8023	30.2428	22.9476	33.844	0.453342	-1.14133	4.14913e-13	2.94789e-11	down	yes
TGME49_232040	TGME49_232040		XM_002368034.1	GO:0000139(Golgi membrane);GO:0005789(endoplasmic reticulum membrane);GO:0005794(Golgi apparatus);GO:0005886(plasma membrane);GO:0008150(biological_process);GO:0009543(chloroplast thylakoid lumen);GO:0016020(membrane);GO:0016021(integral component of membrane);GO:0031902(late endosome membrane)	NA	NA	NA	3939	hypothetical protein TGME49_232040 [Toxoplasma gondii ME49]	mRNA	12.3551	14.269	11.6394	22.8353	29.5472	27.6882	0.477872	-1.0653	4.8106e-13	3.39051e-11	down	yes
TGME49_295720	TGME49_295720		XM_002371470.2	GO:0005739(mitochondrion);GO:0008482(sulfite oxidase activity);GO:0016491(oxidoreductase activity);GO:0020037(heme binding);GO:0030151(molybdenum ion binding);GO:0042128(nitrate assimilation);GO:0043546(molybdopterin cofactor binding);GO:0046872(metal ion binding);GO:0055114(oxidation-reduction process)	00920(Sulfur metabolism);01100(Metabolic pathways)	K00387	EC:1.8.3.1	276	sulfite oxidase, putative [Toxoplasma gondii ME49]	mRNA	11.0363	10.0577	12.1825	5.36067	4.71189	4.97496	2.21143	1.14498	5.3674e-13	3.75292e-11	up	yes
TGME49_223870	TGME49_223870		XM_018780023.1	NA	NA	NA	NA	5972	hypothetical protein TGME49_223870 [Toxoplasma gondii ME49]	mRNA	2.8628	3.52396	3.75778	6.68975	7.45183	8.39208	0.450195	-1.15138	5.85228e-13	3.99679e-11	down	yes
TGME49_221922	TGME49_221922		XM_002369970.2	NA	NA	NA	NA	656	NifU family domain-containing protein [Toxoplasma gondii ME49]	mRNA	4.08522	5.56112	4.72083	14.1493	10.4415	13.2434	0.37974	-1.39692	6.65598e-13	4.50002e-11	down	yes
TGME49_287260	TGME49_287260		XM_002369281.2	NA	NA	NA	NA	1706	hypothetical protein TGME49_287260 [Toxoplasma gondii ME49]	mRNA	2.15625	2.03332	2.37597	4.70518	6.56601	4.66213	0.412064	-1.27906	6.69129e-13	4.50002e-11	down	yes
TGME49_263200	TGME49_263200		XM_002365379.2	NA	NA	NA	NA	3106	hypothetical protein TGME49_263200 [Toxoplasma gondii ME49]	mRNA	8.67645	9.8632	9.62503	16.5052	25.4578	21.2689	0.445419	-1.16677	6.94851e-13	4.6376e-11	down	yes
TGME49_242770	TGME49_242770		XM_002366756.2	NA	NA	NA	NA	2233	hypothetical protein TGME49_242770 [Toxoplasma gondii ME49]	mRNA	9.11681	10.1719	10.0136	4.90685	4.83028	4.40069	2.07262	1.05145	7.40566e-13	4.90555e-11	up	yes
TGME49_217620	TGME49_217620		XM_002371288.2	NA	NA	NA	NA	7670	hypothetical protein TGME49_217620 [Toxoplasma gondii ME49]	mRNA	7.56385	6.95557	6.80344	20.7943	13.7329	17.358	0.410962	-1.28292	8.10079e-13	5.32597e-11	down	yes
TGME49_220610	TGME49_220610		XM_002371543.2	GO:0003824(catalytic activity)	NA	NA	NA	1580	protein phosphatase 2C domain-containing protein [Toxoplasma gondii ME49]	mRNA	16.9629	19.288	16.5736	45.3696	31.1854	52.2731	0.410038	-1.28617	8.70745e-13	5.68242e-11	down	yes
TGME49_316410	TGME49_316410		XM_002364767.2	NA	NA	NA	NA	7242	TPA: hypothetical protein BN1205_101510 [Toxoplasma gondii VEG]	mRNA	3.23553	4.62912	5.49276	16.0695	11.7623	15.39	0.309043	-1.69412	1.11051e-12	7.03859e-11	down	yes
TGME49_310410	TGME49_310410		XM_002364246.2	GO:0003723(RNA binding);GO:0005737(cytoplasm);GO:0005829(cytosol);GO:0005886(plasma membrane);GO:0007050(cell cycle arrest);GO:0008180(COP9 signalosome);GO:0008285(negative regulation of cell proliferation);GO:0008286(insulin receptor signaling pathway);GO:0010507(negative regulation of autophagy);GO:0043560(insulin receptor substrate binding);GO:0048009(insulin-like growth factor receptor signal…	NA	NA	NA	6698	WD domain, G-beta repeat-containing protein [Toxoplasma gondii ME49]	mRNA	0.956037	1.09446	1.27817	2.59046	3.04343	2.62325	0.403126	-1.3107	1.41235e-12	8.82471e-11	down	yes
TGME49_233405	TGME49_233405		XM_018780362.1	NA	NA	NA	NA	4065	hypothetical protein TGME49_233405 [Toxoplasma gondii ME49]	mRNA	4.17584	3.96857	3.4493	13.9861	8.89026	18.0551	0.283247	-1.81987	1.4332e-12	8.89187e-11	down	yes
TGME49_249980	TGME49_249980		XM_002367289.2	NA	NA	NA	NA	8091	leucine rich repeat-containing protein [Toxoplasma gondii ME49]	mRNA	4.62488	5.89452	3.59769	17.4228	12.7758	27.2286	0.245825	-2.02429	1.70143e-12	1.04822e-10	down	yes
TGME49_291940	TGME49_291940		XM_002368495.2	NA	NA	NA	NA	5275	hypothetical protein TGME49_291940 [Toxoplasma gondii ME49]	mRNA	4.32913	3.6789	3.04108	8.42161	8.24109	12.3378	0.380997	-1.39215	1.7555e-12	1.07403e-10	down	yes
TGME49_312400	TGME49_312400		XM_002364421.2	GO:0000176(nuclear exosome (RNase complex));GO:0000177(cytoplasmic exosome (RNase complex));GO:0000467(exonucleolytic trimming to generate mature 3'-end of 5.8S rRNA from tricistronic rRNA transcript (SSU-rRNA, 5.8S rRNA, LSU-rRNA));GO:0003723(RNA binding);GO:0034427(nuclear-transcribed mRNA catabolic process, exonucleolytic, 3'-5');GO:0034475(U4 snRNA 3'-end processing);GO:0043928(exonucleolytic…	03018(RNA degradation)	NA	NA	6876	exosomal 3'-5' exoribonuclease complex subunit, putative [Toxoplasma gondii ME49]	mRNA	12.8547	13.0812	15.5117	37.4981	25.9746	31.9822	0.434211	-1.20353	1.85391e-12	1.12641e-10	down	yes
TGME49_266410	TGME49_266410		XM_002368689.2	NA	NA	NA	NA	4820	hypothetical protein TGME49_266410 [Toxoplasma gondii ME49]	mRNA	12.3021	12.6925	11.567	5.35762	5.16362	6.78039	2.11319	1.07942	2.06977e-12	1.24895e-10	up	yes
TGME49_215500	TGME49_215500		XM_018779693.1	NA	NA	NA	NA	6440	TPR repeat-containing protein [Toxoplasma gondii ME49]	mRNA	9.19627	7.45141	8.76086	22.3408	16.5545	29.4862	0.37157	-1.42829	2.29889e-12	1.37777e-10	down	yes
TGME49_253180	TGME49_253180		XM_018781000.1	NA	NA	NA	NA	8385	TPA: hypothetical protein BN1205_056540 [Toxoplasma gondii VEG]	mRNA	3.98817	5.67221	4.79618	1.63542	1.62454	1.84707	2.83072	1.50117	2.80606e-12	1.65915e-10	up	yes
TGME49_244380	TGME49_244380		XM_018780714.1	GO:0010468(regulation of gene expression);GO:0010971(positive regulation of G2/M transition of mitotic cell cycle);GO:0045595(regulation of cell differentiation);GO:0051260(protein homooligomerization)	NA	NA	NA	2371	cactin [Toxoplasma gondii ME49]	mRNA	33.7933	31.5611	33.5962	13.7232	19.5044	14.9765	2.05274	1.03755	2.93399e-12	1.72323e-10	up	yes
TGME49_273610	TGME49_273610		XM_018781693.1	NA	NA	NA	NA	4165	hypothetical protein TGME49_273610 [Toxoplasma gondii ME49]	mRNA	10.7301	11.0935	12.9895	4.8017	5.0753	3.75446	2.55388	1.35269	3.08703e-12	1.80111e-10	up	yes
TGME49_283500	TGME49_283500		XM_018781900.1	GO:0005929(cilium);GO:0030992(intraciliary transport particle B);GO:0042073(intraciliary transport)	NA	NA	NA	1923	tetratricopeptide repeat-containing protein [Toxoplasma gondii ME49]	mRNA	0.867308	0.815657	0.956576	3.97587	2.71864	4.26497	0.240845	-2.05382	3.30885e-12	1.90357e-10	down	yes
TGME49_220025	TGME49_220025		XM_018779865.1	NA	NA	NA	NA	5761	hypothetical protein TGME49_220025 [Toxoplasma gondii ME49]	mRNA	3.18332	3.14138	3.41124	10.2735	6.84176	7.95722	0.388311	-1.36471	3.32747e-12	1.90357e-10	down	yes
TGME49_282030	TGME49_282030		XM_002371371.2	GO:0000132(establishment of mitotic spindle orientation);GO:0003341(cilium movement);GO:0003674(molecular_function);GO:0005930(axoneme);GO:0007368(determination of left/right symmetry);GO:0031514(motile cilium);GO:0035469(determination of pancreatic left/right asymmetry);GO:0036064(ciliary basal body);GO:0036158(outer dynein arm assembly);GO:0036159(inner dynein arm assembly);GO:0061371(determina…	NA	NA	NA	2982	hypothetical protein TGME49_282030 [Toxoplasma gondii ME49]	mRNA	4.34834	3.87758	4.38459	1.725	1.40213	1.89652	2.51023	1.32782	3.94849e-12	2.24427e-10	up	yes
TGME49_237170	TGME49_237170		XM_018780486.1	NA	NA	NA	NA	6266	hypothetical protein TGME49_237170 [Toxoplasma gondii ME49]	mRNA	36.7421	35.0929	34.8565	19.6645	15.5943	17.659	2.01617	1.01162	4.17558e-12	2.35813e-10	up	yes
TGME49_222385	TGME49_222385		XM_018779968.1	NA	NA	NA	NA	706	hypothetical protein TGME49_222385 [Toxoplasma gondii ME49]	mRNA	38.7319	37.6333	37.1987	87.9494	64.0769	102.568	0.446059	-1.1647	4.42432e-12	2.48269e-10	down	yes
TGME49_272383	TGME49_272383		XM_018781658.1	NA	NA	NA	NA	4258	hypothetical protein TGME49_272383 [Toxoplasma gondii ME49]	mRNA	1.59561	1.56259	1.72976	4.40548	5.06467	5.05473	0.336523	-1.57122	5.70017e-12	3.1584e-10	down	yes
TGME49_311740	TGME49_311740		XM_018782686.1	NA	NA	NA	NA	6822	hypothetical protein TGME49_311740 [Toxoplasma gondii ME49]	mRNA	2.50426	2.26872	2.61824	4.62099	4.88706	5.75685	0.484198	-1.04633	6.15297e-12	3.38798e-10	down	yes
TGME49_227310	TGME49_227310		XM_002366333.2	NA	NA	NA	NA	5646	hypothetical protein TGME49_227310 [Toxoplasma gondii ME49]	mRNA	10.3168	11.8504	11.8561	28.9503	19.7488	29.9026	0.432857	-1.20804	6.31641e-12	3.43504e-10	down	yes
TGME49_243390	TGME49_243390		XM_002366797.2	NA	NA	NA	NA	2278	hypothetical protein TGME49_243390 [Toxoplasma gondii ME49]	mRNA	6.71687	5.64576	6.31936	15.2645	11.8133	19.385	0.402085	-1.31443	8.11842e-12	4.33474e-10	down	yes
TGME49_314650	TGME49_314650		XM_018782829.1	NA	NA	NA	NA	8924	hypothetical protein TGME49_314650 [Toxoplasma gondii ME49]	mRNA	19.4911	17.7436	18.1755	6.96658	9.41315	7.82748	2.28899	1.19471	8.18733e-12	4.3452e-10	up	yes
TGME49_249365	TGME49_249365		XM_018780893.1	GO:0005813(centrosome);GO:0005929(cilium);GO:0030992(intraciliary transport particle B);GO:0042073(intraciliary transport)	NA	NA	NA	8025	hypothetical protein TGME49_249365 [Toxoplasma gondii ME49]	mRNA	3.19434	3.00421	3.15157	9.36653	7.23714	14.9542	0.296285	-1.75494	1.01139e-11	5.3038e-10	down	yes
TGME49_213560	TGME49_213560		XM_002371052.2	NA	NA	NA	NA	1661	hypothetical protein TGME49_213560 [Toxoplasma gondii ME49]	mRNA	15.3248	15.597	15.5709	36.9359	25.8589	38.0394	0.461081	-1.11691	1.13984e-11	5.90706e-10	down	yes
TGME49_220280	TGME49_220280		XM_018779880.1	GO:0003674(molecular_function);GO:0005576(extracellular region);GO:0008150(biological_process)	NA	NA	NA	1546	mucin family glycoprotein [Toxoplasma gondii ME49]	mRNA	5.23576	4.34794	4.84492	14.2574	8.8991	18.494	0.346421	-1.5294	1.16841e-11	5.98472e-10	down	yes
TGME49_295000	TGME49_295000		XM_002370228.2	GO:0003674(molecular_function);GO:0005634(nucleus);GO:0005829(cytosol);GO:0006623(protein targeting to vacuole);GO:0006904(vesicle docking involved in exocytosis);GO:0007033(vacuole organization);GO:0016192(vesicle-mediated transport)	NA	NA	NA	238	hypothetical protein TGME49_295000 [Toxoplasma gondii ME49]	mRNA	2.37426	2.08633	1.95322	4.63608	5.39077	8.95882	0.337824	-1.56566	1.21832e-11	6.20426e-10	down	yes
TGME49_223950	TGME49_223950		XM_002366040.2	NA	NA	NA	NA	5964	hypothetical protein TGME49_223950 [Toxoplasma gondii ME49]	mRNA	6.55092	8.93341	7.9018	13.7103	17.2533	19.4445	0.463936	-1.108	1.35109e-11	6.84089e-10	down	yes
TGME49_313250	TGME49_313250		XM_002364495.2	NA	NA	NA	NA	6951	hypothetical protein TGME49_313250 [Toxoplasma gondii ME49]	mRNA	10.4915	11.2759	13.2283	3.35481	2.08	4.61895	3.48085	1.79944	1.9868e-11	9.77861e-10	up	yes
TGME49_313930	TGME49_313930		XM_018782800.1	GO:0003674(molecular_function);GO:0006855(drug transmembrane transport);GO:0012506(vesicle membrane);GO:0016020(membrane);GO:0016021(integral component of membrane);GO:0030659(cytoplasmic vesicle membrane);GO:0031410(cytoplasmic vesicle)	NA	NA	NA	7026	transmembrane protein [Toxoplasma gondii ME49]	mRNA	43.7984	42.6822	41.3284	67.7635	82.4768	109.635	0.491809	-1.02383	2.02572e-11	9.91477e-10	down	yes
TGME49_294595	TGME49_294595		XM_018782234.1	NA	NA	NA	NA	193	hypothetical protein TGME49_294595 [Toxoplasma gondii ME49]	mRNA	1.45852	2.25564	1.17379	7.05078	6.18757	9.25559	0.217301	-2.20223	2.64956e-11	1.28256e-09	down	yes
TGME49_220440	TGME49_220440		XM_002371527.2	NA	NA	NA	NA	1562	cyclin-dependent kinase regulatory subunit protein [Toxoplasma gondii ME49]	mRNA	2.20724	2.39161	1.64963	4.68501	4.63805	6.46437	0.395788	-1.3372	3.18174e-11	1.53176e-09	down	yes
TGME49_306450	TGME49_306450		XM_018782485.1	GO:0005886(plasma membrane)	NA	NA	NA	5491	short chain dehydrogenase family protein, putative [Toxoplasma gondii ME49]	mRNA	8.66625	9.135	11.1608	4.43055	3.35178	3.17535	2.64309	1.40222	3.48809e-11	1.65216e-09	up	yes
TGME49_310480	TGME49_310480		XM_018782628.1	GO:0005575(cellular_component);GO:0008150(biological_process)	NA	NA	NA	6706	flagellar/basal body protein, PACRG family protein [Toxoplasma gondii ME49]	mRNA	4.33331	3.80865	4.85778	16.9508	9.37929	16.1823	0.305787	-1.7094	3.74706e-11	1.75921e-09	down	yes
TGME49_310275	TGME49_310275		XM_018782620.1	NA	NA	NA	NA	6684	hypothetical protein TGME49_310275 [Toxoplasma gondii ME49]	mRNA	1.10004	0.323324	0.798541	4.20765	3.42965	4.4045	0.184516	-2.43818	4.68566e-11	2.18416e-09	down	yes
TGME49_264710	TGME49_264710		XM_002368559.2	NA	NA	NA	NA	4951	bucentaur or craniofacial development domain-containing protein [Toxoplasma gondii ME49]	mRNA	9.12753	9.36944	9.22958	3.33515	3.73102	5.21917	2.25688	1.17433	7.03794e-11	3.1961e-09	up	yes
TGME49_281910	TGME49_281910		XM_018781882.1	NA	NA	NA	NA	2971	hypothetical protein TGME49_281910 [Toxoplasma gondii ME49]	mRNA	15.305	15.4154	13.0898	6.60847	8.58199	6.44328	2.02509	1.01799	7.38578e-11	3.33686e-09	up	yes
TGME49_275430	TGME49_275430		XM_018781724.1	GO:0003674(molecular_function);GO:0005575(cellular_component)	NA	NA	NA	6479	hypothetical protein TGME49_275430 [Toxoplasma gondii ME49]	mRNA	4.68443	3.8965	4.855	7.51192	11.7978	9.15311	0.472051	-1.08299	9.82898e-11	4.35142e-09	down	yes
TGME49_204390	TGME49_204390		XM_002367670.1	NA	NA	NA	NA	2647	hypothetical protein TGME49_204390 [Toxoplasma gondii ME49]	mRNA	4.67665	4.91667	4.8218	15.5096	10.6061	12.5631	0.372688	-1.42396	1.00623e-10	4.43245e-09	down	yes
TGME49_227300	TGME49_227300		XM_002366332.2	NA	NA	NA	NA	5647	hypothetical protein TGME49_227300 [Toxoplasma gondii ME49]	mRNA	2.76597	2.98097	3.17563	5.67814	11.6764	6.70819	0.370804	-1.43127	1.08293e-10	4.74656e-09	down	yes
TGME49_224790	TGME49_224790		XM_002366112.2	NA	05145(Toxoplasmosis)	NA	NA	5890	SAG-related sequence SRS40A [Toxoplasma gondii ME49]	mRNA	0.292376	0.181554	0.214411	1.58119	1.31836	1.35266	0.161878	-2.62702	1.37105e-10	5.86356e-09	down	yes
TGME49_312520	TGME49_312520		XM_018782720.1	GO:0005739(mitochondrion);GO:0006400(tRNA modification);GO:0052381(tRNA dimethylallyltransferase activity)	01100(Metabolic pathways);01110(Biosynthesis of secondary metabolites)	K00791	EC:2.5.1.75	6890	tRNA dimethylallyltransferase [Toxoplasma gondii ME49]	mRNA	5.99544	5.48983	5.33974	1.96104	2.64421	2.97132	2.22067	1.15099	1.74355e-10	7.24562e-09	up	yes
TGME49_321430	TGME49_321430		XM_002371643.2	GO:0000150(recombinase activity);GO:0000400(four-way junction DNA binding);GO:0000707(meiotic DNA recombinase assembly);GO:0003690(double-stranded DNA binding);GO:0003697(single-stranded DNA binding);GO:0004520(endodeoxyribonuclease activity);GO:0005657(replication fork);GO:0006312(mitotic recombination);GO:0007131(reciprocal meiotic recombination);GO:0008094(DNA-dependent ATPase activity);GO:001…	NA	NA	NA	549	hypothetical protein TGME49_321430 [Toxoplasma gondii ME49]	mRNA	1.90257	1.78598	1.66083	3.66189	4.24214	5.08412	0.411867	-1.27975	1.89291e-10	7.79279e-09	down	yes
TGME49_288020	TGME49_288020		XM_002368211.1	NA	NA	NA	NA	4977	hypothetical protein TGME49_288020 [Toxoplasma gondii ME49]	mRNA	31.8747	27.0183	29.4746	61.365	51.6027	73.2076	0.474648	-1.07507	1.9513e-10	7.95877e-09	down	yes
TGME49_205210	TGME49_205210		XM_002367712.2	NA	NA	NA	NA	2605	hypothetical protein TGME49_205210 [Toxoplasma gondii ME49]	mRNA	15.7512	13.8262	12.9648	35.7232	23.5281	33.9575	0.456417	-1.13157	1.96758e-10	7.9882e-09	down	yes
TGME49_271390	TGME49_271390		XM_002365764.1	NA	NA	NA	NA	4327	hypothetical protein TGME49_271390 [Toxoplasma gondii ME49]	mRNA	16.4874	15.2095	18.8085	6.21938	7.45976	8.50807	2.27633	1.18671	2.01163e-10	8.12956e-09	up	yes
TGME49_204270	TGME49_204270		XM_002367658.2	NA	NA	NA	NA	2661	hypothetical protein TGME49_204270 [Toxoplasma gondii ME49]	mRNA	5.35332	5.49603	6.31706	10.5837	10.9299	16.166	0.455589	-1.13419	2.06314e-10	8.29967e-09	down	yes
TGME49_274030	TGME49_274030		XM_002365963.1	NA	NA	NA	NA	4125	hypothetical protein TGME49_274030 [Toxoplasma gondii ME49]	mRNA	51.6685	52.4273	42.0337	21.8975	19.6364	23.2677	2.25503	1.17315	2.15163e-10	8.61631e-09	up	yes
TGME49_211300	TGME49_211300		XM_002371224.2	NA	NA	NA	NA	1409	DUF74 family protein, putative [Toxoplasma gondii ME49]	mRNA	5.022	3.70945	4.0655	11.199	8.07056	15.9874	0.362962	-1.46211	2.59861e-10	1.02204e-08	down	yes
TGME49_233500	TGME49_233500		XM_002368168.2	GO:0004807(triose-phosphate isomerase activity);GO:0005829(cytosol);GO:0006094(gluconeogenesis);GO:0006096(glycolytic process);GO:0019563(glycerol catabolic process);GO:0046166(glyceraldehyde-3-phosphate biosynthetic process)	00010(Glycolysis / Gluconeogenesis);00051(Fructose and mannose metabolism);00562(Inositol phosphate metabolism);01100(Metabolic pathways);01110(Biosynthesis of secondary metabolites);01200(Carbon metabolism);01230(Biosynthesis of amino acids)	K01803	EC:5.3.1.1	4073	triose-phosphate isomerase TPI-II [Toxoplasma gondii ME49]	mRNA	11.9971	11.8569	11.3883	17.7274	26.8272	28.7946	0.480472	-1.05748	4.18481e-10	1.62415e-08	down	yes
TGME49_252890	TGME49_252890		XM_018780990.1	NA	NA	NA	NA	946	hypothetical protein TGME49_252890 [Toxoplasma gondii ME49]	mRNA	7.99313	8.11871	7.45423	4.04807	3.28338	3.7436	2.12785	1.0894	4.35104e-10	1.68126e-08	up	yes
TGME49_207150	TGME49_207150		XM_002371959.1	NA	NA	NA	NA	6503	SAG-related sequence SRS49C [Toxoplasma gondii ME49]	mRNA	17.9776	21.7153	22.2686	7.21472	7.94456	9.73714	2.48877	1.31543	4.78735e-10	1.84177e-08	up	yes
TGME49_209480	TGME49_209480		XM_002369656.1	NA	NA	NA	NA	465	hypothetical protein TGME49_209480 [Toxoplasma gondii ME49]	mRNA	14.27	11.8953	13.0019	6.37855	5.0849	5.16263	2.35577	1.2362	5.0633e-10	1.93947e-08	up	yes
TGME49_266770	TGME49_266770		XM_002368715.2	GO:0003924(GTPase activity);GO:0005739(mitochondrion);GO:0042254(ribosome biogenesis)	NA	NA	NA	4795	cpw-wpc domain-containing protein [Toxoplasma gondii ME49]	mRNA	12.9109	11.7629	11.163	6.17831	4.51119	5.22181	2.25229	1.17139	6.57893e-10	2.47694e-08	up	yes
TGME49_214510	TGME49_214510		XM_002370741.2	NA	NA	NA	NA	6344	hypothetical protein TGME49_214510 [Toxoplasma gondii ME49]	mRNA	16.7372	12.7398	16.3206	6.50174	7.08773	9.10894	2.01766	1.01268	7.89205e-10	2.89704e-08	up	yes
TGME49_228175	TGME49_228175		XM_018780198.1	NA	NA	NA	NA	5574	hypothetical protein TGME49_228175 [Toxoplasma gondii ME49]	mRNA	2.50259	2.25666	2.42584	7.81675	4.63613	6.39779	0.381158	-1.39154	8.37386e-10	3.06115e-08	down	yes
TGME49_314418	TGME49_314418		XM_018782818.1	GO:0005515(protein binding);GO:0005794(Golgi apparatus);GO:0005802(trans-Golgi network);GO:0005905(clathrin-coated pit);GO:0006886(intracellular protein transport);GO:0015031(protein transport);GO:0016192(vesicle-mediated transport);GO:0030124(AP-4 adaptor complex);GO:0030125(clathrin vesicle coat)	NA	NA	NA	7065	clathrin adaptor complex small chain family protein [Hammondia hammondi]	mRNA	21.6419	23.1026	17.9392	11.0885	8.22442	10.3151	2.11569	1.08113	1.13579e-09	4.05114e-08	up	yes
TGME49_242740	TGME49_242740		XM_002366753.2	NA	NA	NA	NA	2230	hypothetical protein TGME49_242740 [Toxoplasma gondii ME49]	mRNA	1.75728	4.28933	3.7151	12.5261	8.39877	16.5491	0.260493	-1.94068	1.15322e-09	4.09672e-08	down	yes
TGME49_219150	TGME49_219150		XM_018779832.1	GO:0003674(molecular_function);GO:0005634(nucleus);GO:0008150(biological_process)	NA	NA	NA	7557	zinc finger, zz type domain-containing protein [Toxoplasma gondii ME49]	mRNA	30.025	26.0246	29.5081	16.6824	11.4347	13.1939	2.07107	1.05037	1.18116e-09	4.17912e-08	up	yes
TGME49_207665	TGME49_207665		XM_018779394.1	GO:0003777(microtubule motor activity);GO:0005871(kinesin complex);GO:0007018(microtubule-based movement);GO:0016887(ATPase activity);GO:0030705(cytoskeleton-dependent intracellular transport)	NA	NA	NA	333	kinesin motor domain-containing protein [Toxoplasma gondii ME49]	mRNA	28.5473	28.3163	29.3667	16.7079	11.3397	13.497	2.07561	1.05353	1.27463e-09	4.45613e-08	up	yes
TGME49_264620	TGME49_264620		XM_018781370.1	NA	NA	NA	NA	4960	hypothetical protein TGME49_264620 [Toxoplasma gondii ME49]	mRNA	1.25867	1.84484	0.979305	3.90922	3.87327	4.98863	0.319691	-1.64525	1.30241e-09	4.53528e-08	down	yes
TGME49_285920	TGME49_285920		XM_018781966.1	NA	NA	NA	NA	1804	hypothetical protein TGME49_285920 [Toxoplasma gondii ME49]	mRNA	4.75711	4.53512	3.65084	11.2119	8.9293	11.0624	0.414795	-1.26953	1.41218e-09	4.89815e-08	down	yes
TGME49_316690	TGME49_316690		XM_002364792.2	NA	NA	NA	NA	7268	hypothetical protein TGME49_316690 [Toxoplasma gondii ME49]	mRNA	4.83762	6.76424	5.0159	11.2968	11.4607	17.8421	0.409308	-1.28874	1.45451e-09	5.00555e-08	down	yes
TGME49_259220	TGME49_259220		XM_002365095.2	GO:0004004(ATP-dependent RNA helicase activity);GO:0006364(rRNA processing);GO:0010501(RNA secondary structure unwinding)	NA	K14810	EC:3.6.4.13	3400	DEAD/DEAH box helicase domain-containing protein [Toxoplasma gondii ME49]	mRNA	7.74384	5.78233	6.25215	1.70552	2.21876	3.37226	2.71064	1.43863	1.48375e-09	5.08632e-08	up	yes
TGME49_203520	TGME49_203520		XM_002367593.2	NA	NA	NA	NA	2727	hypothetical protein TGME49_203520 [Toxoplasma gondii ME49]	mRNA	4.43669	3.86462	3.76789	6.78796	10.3077	7.48831	0.490937	-1.02639	1.69726e-09	5.75108e-08	down	yes
TGME49_251740	TGME49_251740		XM_002367372.2	GO:0003677(DNA binding);GO:0005634(nucleus);GO:0006355(regulation of transcription, DNA-templated)	NA	NA	NA	8178	AP2 domain transcription factor AP2XII-9 [Toxoplasma gondii ME49]	mRNA	11.362	11.8369	10.9942	17.1114	31.792	23.6427	0.471329	-1.08519	1.73318e-09	5.85031e-08	down	yes
TGME49_204045	TGME49_204045		XM_018779283.1	NA	NA	NA	NA	2675	hypothetical protein TGME49_204045 [Toxoplasma gondii ME49]	mRNA	3.44463	2.8074	2.24662	11.2445	7.93489	14.3724	0.253299	-1.98108	1.8217e-09	6.12565e-08	down	yes
TGME49_306050	TGME49_306050		XM_002370336.2	NA	NA	NA	NA	5459	hypothetical protein TGME49_306050 [Toxoplasma gondii ME49]	mRNA	1.92726	2.4831	1.60499	8.07061	5.45823	8.76172	0.26986	-1.88971	1.95916e-09	6.53797e-08	down	yes
TGME49_202210	TGME49_202210		XM_018779195.1	GO:0004550(nucleoside diphosphate kinase activity);GO:0005622(intracellular)	00230(Purine metabolism);00240(Pyrimidine metabolism);01100(Metabolic pathways);01110(Biosynthesis of secondary metabolites);01240(Biosynthesis of cofactors)	K00940	EC:2.7.4.6	2863	nucleoside diphosphate kinase [Toxoplasma gondii ME49]	mRNA	1.23128	0.596183	1.16408	4.84723	2.79433	6.34951	0.213818	-2.22554	2.27643e-09	7.5396e-08	down	yes
TGME49_240990	TGME49_240990		XM_002366677.2	NA	NA	NA	NA	2159	hypothetical protein TGME49_240990 [Toxoplasma gondii ME49]	mRNA	5.60062	4.52243	4.6668	11.2382	8.52266	10.0528	0.496076	-1.01137	2.47356e-09	8.10113e-08	down	yes
TGME49_294990	TGME49_294990		XM_002370227.2	NA	NA	NA	NA	237	hypothetical protein TGME49_294990 [Toxoplasma gondii ME49]	mRNA	71.848	71.076	67.5994	170.633	104.19	167.331	0.476132	-1.07057	2.51798e-09	8.15568e-08	down	yes
TGME49_279000	TGME49_279000		XM_018781831.1	NA	NA	NA	NA	8205	SAG-related sequence SRS59J [Hammondia hammondi]	mRNA	1.41823	1.35337	1.72287	5.73661	3.38529	4.84828	0.321719	-1.63613	2.68677e-09	8.67048e-08	down	yes
TGME49_264840	TGME49_264840		XM_002368572.2	GO:0000723(telomere maintenance);GO:0000724(double-strand break repair via homologous recombination);GO:0003677(DNA binding);GO:0005524(ATP binding);GO:0005634(nucleus);GO:0005694(chromosome);GO:0005737(cytoplasm);GO:0006260(DNA replication);GO:0006281(DNA repair);GO:0006310(DNA recombination);GO:0006974(cellular response to DNA damage stimulus);GO:0008026(ATP-dependent helicase activity);GO:0009…	NA	NA	NA	4937	ATP-dependent DNA helicase, RecQ family protein [Toxoplasma gondii ME49]	mRNA	8.83369	7.70172	8.89186	14.6595	14.223	22.7916	0.49207	-1.02306	3.24491e-09	1.02833e-07	down	yes
TGME49_305480	TGME49_305480		XM_002370290.2	GO:0000123(histone acetyltransferase complex);GO:0002098(tRNA wobble uridine modification);GO:0004402(histone acetyltransferase activity);GO:0005737(cytoplasm);GO:0006357(regulation of transcription by RNA polymerase II);GO:0006368(transcription elongation from RNA polymerase II promoter);GO:0008023(transcription elongation factor complex);GO:0033588(Elongator holoenzyme complex)	NA	NA	NA	5412	elongator complex protein ELP3 [Toxoplasma gondii ME49]	mRNA	5.46991	5.41246	7.10056	2.94494	2.8402	2.64396	2.13343	1.09318	3.3669e-09	1.05937e-07	up	yes
TGME49_310020	TGME49_310020		XM_002364207.2	NA	NA	NA	NA	6651	hypothetical protein TGME49_310020 [Toxoplasma gondii ME49]	mRNA	6.55984	8.33774	5.64486	22.2035	12.9374	26.381	0.333904	-1.58249	3.53827e-09	1.10539e-07	down	yes
TGME49_311670	TGME49_311670		XM_002364358.2	NA	NA	NA	NA	6815	transmembrane surface antigen TSA1 [Toxoplasma gondii ME49]	mRNA	1.76272	1.61903	1.92252	4.03474	3.6783	5.72721	0.394656	-1.34133	3.62004e-09	1.12443e-07	down	yes
TGME49_315350	TGME49_315350		XM_018782859.1	GO:0000578(embryonic axis specification);GO:0005515(protein binding);GO:0006914(autophagy);GO:0007034(vacuolar transport);GO:0009793(embryo development ending in seed dormancy);GO:0010008(endosome membrane);GO:0015031(protein transport);GO:0016192(vesicle-mediated transport);GO:0032509(endosome transport via multivesicular body sorting pathway);GO:0040007(growth)	04144(Endocytosis)	NA	NA	7144	SNF7 family protein [Toxoplasma gondii ME49]	mRNA	0.676976	1.38107	1.02599	3.78138	2.76362	6.46886	0.236981	-2.07716	3.6312e-09	1.12443e-07	down	yes
TGME49_271320	TGME49_271320		XM_002365757.1	NA	NA	NA	NA	4334	hypothetical protein TGME49_271320 [Toxoplasma gondii ME49]	mRNA	9.80968	8.61827	9.68995	4.22938	4.03989	5.36655	2.06206	1.04409	3.84041e-09	1.17479e-07	up	yes
TGME49_318180	TGME49_318180		XM_002369716.2	NA	NA	NA	NA	1368	hypothetical protein TGME49_318180 [Toxoplasma gondii ME49]	mRNA	3.8792	4.12396	4.61885	12.9304	7.30164	12.73	0.382926	-1.38486	4.126e-09	1.2322e-07	down	yes
TGME49_225520	TGME49_225520		XM_018780105.1	NA	NA	NA	NA	5806	hypothetical protein TGME49_225520 [Toxoplasma gondii ME49]	mRNA	3.15333	3.33363	2.90159	6.96443	6.08763	9.57413	0.414942	-1.26902	4.36718e-09	1.28678e-07	down	yes
TGME49_215140	TGME49_215140		XM_018779676.1	NA	NA	NA	NA	6401	hypothetical protein TGME49_215140 [Toxoplasma gondii ME49]	mRNA	1.61408	1.47214	1.29378	4.30217	3.22403	6.44546	0.313491	-1.6735	5.17845e-09	1.50568e-07	down	yes
TGME49_230670	TGME49_230670		XM_018780271.1	GO:0015631(tubulin binding);GO:0018095(protein polyglutamylation);GO:0070740(tubulin-glutamic acid ligase activity)	NA	NA	NA	3832	Tubulin-tyrosine ligase family protein [Toxoplasma gondii ME49]	mRNA	1.4022	1.94121	1.88295	6.38044	5.3681	5.36283	0.305432	-1.71108	5.2824e-09	1.53085e-07	down	yes
TGME49_298080	TGME49_298080		XM_018782347.1	NA	NA	NA	NA	853	hypothetical protein TGVEG_298080, partial [Toxoplasma gondii VEG]	mRNA	1.81925	1.41631	1.24287	8.0763	8.84138	15.8904	0.136504	-2.87298	5.7478e-09	1.65484e-07	down	yes
TGME49_304450	TGME49_304450		XM_018782419.1	NA	NA	NA	NA	2481	cation-transporting ATPase [Toxoplasma gondii ME49]	mRNA	3.17071	3.83265	2.61566	8.27078	6.17682	17.9051	0.297317	-1.74993	6.61368e-09	1.88565e-07	down	yes
TGME49_223560	TGME49_223560		XM_002366001.2	NA	NA	NA	NA	6002	hypothetical protein TGME49_223560 [Toxoplasma gondii ME49]	mRNA	12.9469	12.487	13.3325	4.7761	8.02784	5.38267	2.13159	1.09193	8.15581e-09	2.27382e-07	up	yes
TGME49_235720	TGME49_235720		XM_018780439.1	NA	NA	NA	NA	6164	hypothetical protein TGME49_235720 [Toxoplasma gondii ME49]	mRNA	14.9122	15.9459	19.2306	6.25382	9.48567	8.75296	2.04507	1.03215	8.37287e-09	2.32697e-07	up	yes
TGME49_235610	TGME49_235610		XM_018780435.1	GO:0005524(ATP binding);GO:0005737(cytoplasm);GO:0005739(mitochondrion);GO:0007283(spermatogenesis);GO:0007420(brain development);GO:0030154(cell differentiation)	03008(Ribosome biogenesis in eukaryotes)	NA	NA	6152	ATPase, AAA family protein [Toxoplasma gondii ME49]	mRNA	2.6237	3.09959	3.03986	1.11193	0.828596	1.47404	2.5664	1.35975	8.40985e-09	2.3299e-07	up	yes
TGME49_244220	TGME49_244220		XM_018780706.1	NA	NA	NA	NA	2356	TPA: hypothetical protein BN1205_103940 [Toxoplasma gondii VEG]	mRNA	29.1801	32.8706	29.2827	13.7427	18.9612	12.6995	2.0116	1.00834	8.74168e-09	2.41424e-07	up	yes
TGME49_230200	TGME49_230200		XM_018780249.1	GO:0005515(protein binding)	NA	NA	NA	3796	hypothetical protein TGME49_230200 [Toxoplasma gondii ME49]	mRNA	2.87577	2.76282	3.14629	5.95269	6.36506	6.98239	0.455172	-1.13552	8.90775e-09	2.45242e-07	down	yes
TGME49_261380	TGME49_261380		XM_018781258.1	GO:0003735(structural constituent of ribosome);GO:0005763(mitochondrial small ribosomal subunit);GO:0006412(translation)	NA	NA	NA	3260	ribosomal protein S8, putative [Toxoplasma gondii ME49]	mRNA	23.6375	26.1718	26.2087	61.033	37.9558	83.843	0.415781	-1.2661	8.95766e-09	2.45847e-07	down	yes
TGME49_262800	TGME49_262800		XM_002365339.1	NA	NA	NA	NA	3149	hypothetical protein TGME49_262800 [Toxoplasma gondii ME49]	mRNA	22.3725	23.1856	24.4803	12.0334	9.65547	12.8304	2.02896	1.02074	9.69237e-09	2.61932e-07	up	yes
TGME49_217380	TGME49_217380		XM_002371264.2	NA	NA	NA	NA	7645	hypothetical protein TGME49_217380 [Toxoplasma gondii ME49]	mRNA	0.703178	0.482751	0.650381	2.26321	1.35253	3.02174	0.276658	-1.85382	1.05161e-08	2.8246e-07	down	yes
TGME49_267130	TGME49_267130		XM_002368750.2	NA	05145(Toxoplasmosis)	NA	NA	4759	SAG-related sequence SRS38A [Toxoplasma gondii ME49]	mRNA	12.6562	13.9795	13.464	7.57659	6.20558	6.19612	2.00716	1.00516	1.07949e-08	2.88192e-07	up	yes
TGME49_210260	TGME49_210260		XM_002371797.2	GO:0004367(glycerol-3-phosphate dehydrogenase [NAD+] activity);GO:0006072(glycerol-3-phosphate metabolic process);GO:0009331(glycerol-3-phosphate dehydrogenase complex);GO:0020011(apicoplast)	00564(Glycerophospholipid metabolism);01110(Biosynthesis of secondary metabolites)	K00006	EC:1.1.1.8	5342	NAD-dependent glycerol-3-phosphate dehydrogenase [Toxoplasma gondii ME49]	mRNA	1.36337	1.0342	1.30847	3.06564	3.12687	4.83572	0.33605	-1.57325	1.08973e-08	2.90045e-07	down	yes
TGME49_268190	TGME49_268190		XM_002365485.1	NA	NA	NA	NA	4632	hypothetical protein TGME49_268190 [Toxoplasma gondii ME49]	mRNA	7.15068	3.90431	5.93788	14.4459	12.6718	16.412	0.390374	-1.35707	1.11691e-08	2.95494e-07	down	yes
TGME49_271980	TGME49_271980		XM_002365801.2	NA	NA	NA	NA	4287	SAG-related sequence SRS32 [Toxoplasma gondii ME49]	mRNA	5.08199	3.08324	4.68323	9.51354	8.80239	11.544	0.430291	-1.21662	1.16547e-08	3.06502e-07	down	yes
TGME49_209585	TGME49_209585		XM_018779473.1	NA	NA	NA	NA	479	hypothetical protein TGME49_209585 [Toxoplasma gondii ME49]	mRNA	1.42309	1.34102	0.279336	0	0	0	10144.8	13.3085	1.19193e-08	3.11599e-07	up	yes
TGME49_318750	TGME49_318750		XM_002369772.2	GO:0004139(deoxyribose-phosphate aldolase activity);GO:0006098(pentose-phosphate shunt)	00030(Pentose phosphate pathway);01100(Metabolic pathways)	K01619	EC:4.1.2.4	1313	deoxyribose-phosphate aldolase [Toxoplasma gondii ME49]	mRNA	4.62427	5.7828	5.24493	2.40867	2.29075	2.24052	2.25535	1.17335	1.29818e-08	3.35395e-07	up	yes
TGME49_305470	TGME49_305470		XM_002370289.2	GO:0003333(amino acid transmembrane transport);GO:0015171(amino acid transmembrane transporter activity)	NA	NA	NA	5411	hypothetical protein TGME49_305470 [Toxoplasma gondii ME49]	mRNA	1.46545	1.32795	1.77696	2.51187	3.91242	3.20444	0.47466	-1.07503	1.48044e-08	3.78048e-07	down	yes
TGME49_253340	TGME49_253340		XM_018781003.1	NA	NA	NA	NA	972	hypothetical protein TGME49_253340 [Toxoplasma gondii ME49]	mRNA	22.3888	25.8617	24.051	11.5631	5.51975	9.92724	2.67683	1.42053	1.60363e-08	4.07145e-07	up	yes
TGME49_242580	TGME49_242580		XM_002366737.2	GO:0001666(response to hypoxia);GO:0002244(hematopoietic progenitor cell differentiation);GO:0006355(regulation of transcription, DNA-templated);GO:0016226(iron-sulfur cluster assembly);GO:0032364(oxygen homeostasis);GO:0046872(metal ion binding);GO:0051539(4 iron, 4 sulfur cluster binding);GO:0097361(CIA complex)	NA	NA	NA	2216	iron only hydrogenase large subunit, c-terminal domain-containing protein [Toxoplasma gondii ME49]	mRNA	16.2927	16.9309	14.1062	7.32068	9.74648	6.04634	2.04771	1.03401	1.64544e-08	4.16013e-07	up	yes
TGME49_294010	TGME49_294010		XM_018782210.1	GO:0000049(tRNA binding);GO:0002949(tRNA threonylcarbamoyladenosine modification);GO:0003725(double-stranded RNA binding);GO:0005737(cytoplasm);GO:0006450(regulation of translational fidelity);GO:0016779(nucleotidyltransferase activity)	NA	NA	NA	152	yrdC domain-containing protein [Toxoplasma gondii ME49]	mRNA	9.68549	7.86811	6.77011	3.63963	4.68995	3.77426	2.00959	1.0069	1.86235e-08	4.64796e-07	up	yes
TGME49_209850	TGME49_209850		XM_018779483.1	GO:0003676(nucleic acid binding);GO:0003723(RNA binding);GO:0005634(nucleus);GO:0005737(cytoplasm);GO:0006397(mRNA processing);GO:0008380(RNA splicing);GO:0016607(nuclear speck)	NA	NA	NA	504	RNA recognition motif-containing protein, partial [Toxoplasma gondii p89]	mRNA	20.5185	17.5238	24.2737	9.29322	12.4517	7.23462	2.15035	1.10457	1.95137e-08	4.85638e-07	up	yes
TGME49_236940	TGME49_236940		XM_018780474.1	NA	NA	NA	NA	6243	hypothetical protein TGME49_236940 [Toxoplasma gondii ME49]	mRNA	0.709369	0.376134	0.76829	2.17843	1.71016	3.77593	0.241867	-2.04772	2.22421e-08	5.50428e-07	down	yes
TGME49_236270	TGME49_236270		XM_018780460.1	NA	NA	NA	NA	6207	hypothetical protein TGME49_236270 [Toxoplasma gondii ME49]	mRNA	6.02904	6.79242	7.38097	3.05741	3.6701	3.34429	2.00584	1.00421	2.34218e-08	5.78001e-07	up	yes
TGME49_224630	TGME49_224630		XM_018780055.1	NA	NA	NA	NA	5905	zinc finger (CCCH type) motif-containing protein [Toxoplasma gondii ME49]	mRNA	16.1172	14.7827	15.8016	5.81267	9.33444	4.12641	2.42309	1.27685	2.47881e-08	6.09101e-07	up	yes
TGME49_231590	TGME49_231590		XM_018780300.1	GO:0000151(ubiquitin ligase complex);GO:0019933(cAMP-mediated signaling);GO:0030674(protein binding, bridging);GO:0035690(cellular response to drug);GO:0044182(filamentous growth of a population of unicellular organisms);GO:0051087(chaperone binding);GO:0051382(kinetochore assembly)	NA	NA	NA	3898	SGS domain-containing protein [Toxoplasma gondii ME49]	mRNA	8.11161	6.26903	5.11382	2.54966	2.26463	2.49328	2.66771	1.4156	2.49541e-08	6.10682e-07	up	yes
TGME49_205658	TGME49_205658		XM_018779345.1	GO:0044312(crystalloid)	NA	NA	NA	2558	F5/8 type C domain-containing protein [Toxoplasma gondii ME49]	mRNA	2.17091	2.10867	3.06633	4.56122	5.05955	6.81663	0.446902	-1.16197	2.58173e-08	6.28317e-07	down	yes
TGME49_268360	TGME49_268360		XM_018781502.1	NA	NA	NA	NA	4614	hypothetical protein TGME49_268360 [Toxoplasma gondii ME49]	mRNA	6.52079	5.30557	6.43213	2.49474	1.77105	2.62048	2.65143	1.40677	3.3321e-08	7.934e-07	up	yes
TGME49_215410	TGME49_215410		XM_018779689.1	GO:0003351(epithelial cilium movement);GO:0005634(nucleus);GO:0007283(spermatogenesis);GO:0007368(determination of left/right symmetry);GO:0021670(lateral ventricle development);GO:0021678(third ventricle development);GO:0030317(flagellated sperm motility);GO:0060972(left/right pattern formation)	NA	NA	NA	6430	DPCD family protein [Toxoplasma gondii ME49]	mRNA	0.880215	0.693671	0.276736	4.19072	1.97749	3.59921	0.189469	-2.39997	3.55757e-08	8.40274e-07	down	yes
TGME49_273065	TGME49_273065		XM_018781679.1	NA	NA	NA	NA	4209	hypothetical protein TGME49_273065 [Toxoplasma gondii ME49]	mRNA	2.09823	3.26531	2.79991	10.2203	7.85618	10.9385	0.281352	-1.82955	3.58245e-08	8.42176e-07	down	yes
TGME49_259210	TGME49_259210		XM_002365094.1	GO:0000049(tRNA binding);GO:0005506(iron ion binding);GO:0016706(oxidoreductase activity, acting on paired donors, with incorporation or reduction of molecular oxygen, 2-oxoglutarate as one donor, and incorporation of one atom each of oxygen into both donors);GO:0031591(wybutosine biosynthetic process);GO:0042803(protein homodimerization activity);GO:0055114(oxidation-reduction process)	NA	NA	NA	3401	jmjC domain-containing protein C2orf60 [Toxoplasma gondii ME49]	mRNA	10.3512	10.9453	7.98625	4.91145	3.73361	5.13997	2.12424	1.08695	3.58475e-08	8.42176e-07	up	yes
TGME49_298960	TGME49_298960		XM_002371723.2	NA	NA	NA	NA	1171	Toxoplasma gondii family C protein [Toxoplasma gondii ME49]	mRNA	24.1855	16.6788	26.1977	10.193	10.11	10.2175	2.19728	1.13572	3.72296e-08	8.65416e-07	up	yes
TGME49_300300	TGME49_300300		XM_002371712.2	NA	NA	NA	NA	7420	hypothetical protein TGME49_300300 [Toxoplasma gondii ME49]	mRNA	6.45815	5.9362	6.262	3.06299	2.53002	3.39532	2.07562	1.05354	3.7792e-08	8.71591e-07	up	yes
TGME49_231860	TGME49_231860		XM_002368016.2	NA	NA	NA	NA	3914	hypothetical protein TGME49_231860 [Toxoplasma gondii ME49]	mRNA	4.74869	6.58929	6.8477	14.3706	12.1705	20.8473	0.383757	-1.38173	4.71711e-08	1.07108e-06	down	yes
TGME49_255870	TGME49_255870		XM_002364854.1	NA	NA	NA	NA	3648	WD domain, G-beta repeat-containing protein [Toxoplasma gondii ME49]	mRNA	2.99408	2.47216	2.76829	5.35986	5.0934	6.48622	0.486114	-1.04063	5.53466e-08	1.24072e-06	down	yes
TGME49_209920	TGME49_209920		XM_002369700.2	NA	NA	NA	NA	511	PAN domain-containing protein [Toxoplasma gondii ME49]	mRNA	1.91383	2.34693	1.82988	4.61852	3.76072	4.25646	0.482019	-1.05284	6.38341e-08	1.42015e-06	down	yes
TGME49_242610	TGME49_242610		XM_018780648.1	GO:0005737(cytoplasm);GO:0017183(peptidyl-diphthamide biosynthetic process from peptidyl-histidine);GO:0032451(demethylase activity)	NA	K17868	EC:3.1.1.97	2219	WD domain, G-beta repeat-containing protein [Toxoplasma gondii ME49]	mRNA	2.27085	2.50939	2.54589	0.882451	0.726004	1.04211	2.76399	1.46675	6.49544e-08	1.44143e-06	up	yes
TGME49_223700	TGME49_223700		XM_018780013.1	GO:0044312(crystalloid)	NA	NA	NA	5986	F5/8 type C domain-containing protein [Toxoplasma gondii ME49]	mRNA	0.902205	0.724343	0.940379	2.91461	1.64567	2.25381	0.376708	-1.40848	7.60875e-08	1.64801e-06	down	yes
TGME49_311410	TGME49_311410		XM_002364342.2	GO:0030490(maturation of SSU-rRNA);GO:0032040(small-subunit processome);GO:0034457(Mpp10 complex)	03008(Ribosome biogenesis in eukaryotes)	NA	NA	6798	M phase phosphoprotein MPP10, putative [Toxoplasma gondii ME49]	mRNA	6.4368	5.09294	4.80824	2.65772	2.94615	2.26548	2.07615	1.05391	7.61341e-08	1.64801e-06	up	yes
TGME49_316700	TGME49_316700		XM_018782911.1	GO:0004849(uridine kinase activity);GO:0005829(cytosol);GO:0006206(pyrimidine nucleobase metabolic process);GO:0043097(pyrimidine nucleoside salvage)	NA	NA	NA	7269	uridine kinase [Toxoplasma gondii ME49]	mRNA	4.52345	4.01637	3.48308	7.15097	6.95945	11.0541	0.477772	-1.06561	7.74344e-08	1.67205e-06	down	yes
TGME49_307050	TGME49_307050		XM_018782514.1	NA	NA	NA	NA	6519	hypothetical protein TGME49_307050 [Toxoplasma gondii ME49]	mRNA	28.596	23.2719	28.5863	9.78039	9.99601	8.85938	2.80957	1.49035	8.04334e-08	1.72109e-06	up	yes
TGME49_212240	TGME49_212240		XM_002371784.2	GO:0000226(microtubule cytoskeleton organization);GO:0005200(structural constituent of cytoskeleton);GO:0005874(microtubule);GO:0042493(response to drug)	04145(Phagosome)	NA	NA	6031	beta-1 tubulin, putative [Toxoplasma gondii ME49]	mRNA	2.2517	1.88919	2.18937	4.54214	3.63467	6.5126	0.43094	-1.21444	8.26877e-08	1.75961e-06	down	yes
TGME49_269740	TGME49_269740		XM_018781557.1	GO:0000049(tRNA binding);GO:0003677(DNA binding);GO:0005524(ATP binding);GO:0005634(nucleus);GO:0005737(cytoplasm);GO:0006357(regulation of transcription by RNA polymerase II);GO:0006412(translation);GO:0008134(transcription factor binding);GO:0008270(zinc ion binding);GO:0016020(membrane);GO:0032508(DNA duplex unwinding);GO:0032575(ATP-dependent 5'-3' RNA helicase activity);GO:0032797(SMN comple…	NA	K19036	EC:3.6.4.12;EC:3.6.4.13	4486	R3H domain-containing protein [Toxoplasma gondii ME49]	mRNA	1.81852	1.59455	1.50367	2.97501	3.65954	6.88441	0.363692	-1.45921	9.35446e-08	1.97228e-06	down	yes
TGME49_220080	TGME49_220080		XM_018779868.1	NA	NA	NA	NA	1522	Toxoplasma gondii family C protein [Toxoplasma gondii ME49]	mRNA	14.4369	13.9963	14.6197	5.08585	8.23782	5.65013	2.26907	1.1821	9.35768e-08	1.97228e-06	up	yes
TGME49_231996	TGME49_231996		XM_018780313.1	NA	NA	NA	NA	3932	hypothetical protein TGME49_231996 [Toxoplasma gondii ME49]	mRNA	4.33096	5.46793	5.92313	0.800533	1.19985	1.39898	4.62499	2.20945	1.04048e-07	2.16545e-06	up	yes
TGME49_203890	TGME49_203890		XM_002367630.1	NA	NA	NA	NA	2690	hypothetical protein TGME49_203890 [Toxoplasma gondii ME49]	mRNA	4.72707	5.14298	3.12159	10.3553	9.29098	11.0152	0.423712	-1.23884	1.04463e-07	2.16545e-06	down	yes
TGME49_231780	TGME49_231780		XM_002368008.2	NA	NA	NA	NA	3908	hypothetical protein TGME49_231780 [Toxoplasma gondii ME49]	mRNA	5.66039	3.40617	4.58453	12.7367	7.70502	14.4666	0.391056	-1.35455	1.1785e-07	2.40895e-06	down	yes
TGME49_209460	TGME49_209460		XM_002369654.2	NA	NA	NA	NA	463	hypothetical protein TGME49_209460 [Toxoplasma gondii ME49]	mRNA	3.30817	3.4923	2.43654	0.994563	1.14305	1.55107	2.50415	1.32432	1.25105e-07	2.54544e-06	up	yes
TGME49_264700	TGME49_264700		XM_018781373.1	NA	NA	NA	NA	4952	hypothetical protein TGME49_264700 [Toxoplasma gondii ME49]	mRNA	1.3281	1.86276	1.33253	4.70456	3.43679	6.92921	0.300147	-1.73626	1.34621e-07	2.71398e-06	down	yes
TGME49_295945	TGME49_295945		XM_018782289.1	NA	NA	NA	NA	266	hypothetical protein TGME49_295945 [Toxoplasma gondii ME49]	mRNA	15.3797	18.743	19.393	6.90932	9.27547	7.51202	2.25835	1.17527	1.38952e-07	2.79248e-06	up	yes
TGME49_224170	TGME49_224170		XM_018780035.1	NA	NA	NA	NA	5943	SAG-related sequence SRS60A [Toxoplasma gondii ME49]	mRNA	8.88963	9.72312	10.5643	5.16332	4.59604	3.32034	2.23071	1.15751	1.49659e-07	2.97827e-06	up	yes
TGME49_224750	TGME49_224750		XM_002366108.2	NA	05145(Toxoplasmosis)	NA	NA	5894	SAG-related sequence SRS40F [Toxoplasma gondii ME49]	mRNA	3.2673	3.5994	3.97565	8.78529	6.00543	9.10732	0.453692	-1.14022	1.49759e-07	2.97827e-06	down	yes
TGME49_307605	TGME49_307605		XM_018782530.1	NA	NA	NA	NA	5356	hypothetical protein TGME49_307605 [Toxoplasma gondii ME49]	mRNA	2.43062	2.92809	1.74229	0.767046	0.821969	0.873691	2.88341	1.52778	1.55615e-07	3.08083e-06	up	yes
TGME49_315240	TGME49_315240		XM_002364662.2	NA	NA	NA	NA	7132	hypothetical protein TGME49_315240 [Toxoplasma gondii ME49]	mRNA	5.10992	5.01926	4.00568	11.3918	7.75643	14.1764	0.424157	-1.23733	1.568e-07	3.09733e-06	down	yes
TGME49_245760	TGME49_245760		XM_002366963.2	NA	NA	NA	NA	7751	hypothetical protein TGME49_245760 [Toxoplasma gondii ME49]	mRNA	23.1647	26.2835	23.566	14.7678	9.90336	9.03593	2.16614	1.11513	1.72994e-07	3.37933e-06	up	yes
TGME49_233410	TGME49_233410		XM_002368159.2	GO:0000462(maturation of SSU-rRNA from tricistronic rRNA transcript (SSU-rRNA, 5.8S rRNA, LSU-rRNA));GO:0005730(nucleolus);GO:0032040(small-subunit processome);GO:0080008(Cul4-RING E3 ubiquitin ligase complex)	NA	NA	NA	4066	Sof1 family domain-containing protein [Toxoplasma gondii ME49]	mRNA	14.5722	16.3946	12.4097	6.55152	5.67984	8.87582	2.05506	1.03918	1.96842e-07	3.771e-06	up	yes
TGME49_221350	TGME49_221350		XM_002369923.2	NA	NA	NA	NA	599	Ctr copper transporter family protein [Toxoplasma gondii ME49]	mRNA	11.3288	13.6527	12.566	24.802	18.157	32.2415	0.499299	-1.00202	2.08545e-07	3.9682e-06	down	yes
TGME49_206610	TGME49_206610		XM_018779368.1	GO:0004742(dihydrolipoyllysine-residue acetyltransferase activity);GO:0005739(mitochondrion);GO:0005886(plasma membrane);GO:0006096(glycolytic process);GO:0009507(chloroplast);GO:0009570(chloroplast stroma);GO:0009793(embryo development ending in seed dormancy);GO:0009941(chloroplast envelope);GO:0022626(cytosolic ribosome)	00010(Glycolysis / Gluconeogenesis);00020(Citrate cycle (TCA cycle));00620(Pyruvate metabolism);01100(Metabolic pathways);01110(Biosynthesis of secondary metabolites);01200(Carbon metabolism)	K00627	EC:2.3.1.12	2515	pyruvate dehydrogenase complex subunit PDH-E2 [Toxoplasma gondii ME49]	mRNA	4.68971	5.01716	5.28197	8.87911	8.17533	14.2127	0.47938	-1.06076	2.32371e-07	4.3931e-06	down	yes
TGME49_224760	TGME49_224760		XM_002366109.2	NA	05145(Toxoplasmosis)	NA	NA	5893	SAG-related sequence SRS40E [Toxoplasma gondii ME49]	mRNA	22.4438	25.9801	23.4269	14.5554	9.37636	11.7284	2.01488	1.01069	2.36089e-07	4.42541e-06	up	yes
TGME49_272510	TGME49_272510		XM_018781664.1	GO:0004190(aspartic-type endopeptidase activity);GO:0006508(proteolysis)	NA	NA	NA	4245	aspartyl protease [Toxoplasma gondii ME49]	mRNA	1.3096	0.673146	1.2573	4.10205	2.99834	3.62399	0.30212	-1.72681	2.42798e-07	4.4938e-06	down	yes
TGME49_283830	TGME49_283830		XM_002369091.2	GO:0000287(magnesium ion binding);GO:0004427(inorganic diphosphatase activity);GO:0005829(cytosol);GO:0006796(phosphate-containing compound metabolic process);GO:0009507(chloroplast);GO:0009536(plastid);GO:0009570(chloroplast stroma);GO:0009579(thylakoid);GO:0009651(response to salt stress);GO:0009941(chloroplast envelope);GO:0016020(membrane);GO:0016462(pyrophosphatase activity);GO:0042742(defen…	00190(Oxidative phosphorylation)	K01507	EC:3.6.1.1	1899	type I inorganic pyrophosphatase PPase [Toxoplasma gondii ME49]	mRNA	9.36965	7.58498	8.10266	2.59761	4.40001	4.04197	2.26977	1.18255	3.35125e-07	6.0254e-06	up	yes
TGME49_314720	TGME49_314720		XM_018782834.1	GO:0005622(intracellular);GO:0006888(ER to Golgi vesicle-mediated transport);GO:0019233(sensory perception of pain)	NA	NA	NA	7091	Sedlin, N-terminal region protein, putative [Toxoplasma gondii ME49]	mRNA	9.36082	9.85403	10.8886	4.84539	3.88495	5.4185	2.12762	1.08924	4.00791e-07	7.07609e-06	up	yes
TGME49_258810	TGME49_258810		XM_002365054.1	NA	NA	NA	NA	3444	SAG-related sequence SRS27B [Toxoplasma gondii ME49]	mRNA	6.49349	2.79778	3.2497	1.06143	0.560154	0.936961	4.9016	2.29325	4.18721e-07	7.33385e-06	up	yes
TGME49_247260	TGME49_247260		XM_002367052.2	NA	NA	NA	NA	7846	hypothetical protein TGME49_247260 [Toxoplasma gondii ME49]	mRNA	5.42983	6.06836	6.96647	12.4996	13.5589	11.1515	0.496228	-1.01092	4.24743e-07	7.42458e-06	down	yes
TGME49_261560	TGME49_261560		XM_002365247.2	GO:0000289(nuclear-transcribed mRNA poly(A) tail shortening);GO:0000932(P-body);GO:0004535(poly(A)-specific ribonuclease activity);GO:0031251(PAN complex)	NA	NA	NA	3242	Tat binding protein 1(TBP-1)-interacting protein TBPIP [Toxoplasma gondii ME49]	mRNA	4.55673	5.19698	5.66434	12.7772	8.24022	11.0158	0.481314	-1.05495	4.961e-07	8.45385e-06	down	yes
TGME49_307630	TGME49_307630		XM_002371990.2	NA	NA	NA	NA	5359	hypothetical protein TGME49_307630 [Toxoplasma gondii ME49]	mRNA	0.292299	0.213507	0.185531	0.974522	0.553298	0.924314	0.281933	-1.82658	5.2945e-07	9.00474e-06	down	yes
TGME49_253390	TGME49_253390		XM_002369355.2	NA	NA	NA	NA	977	hypothetical protein TGME49_253390 [Toxoplasma gondii ME49]	mRNA	2.61604	2.66624	4.78149	8.53494	9.00788	12.9188	0.330374	-1.59783	6.00443e-07	1.00569e-05	down	yes
TGME49_232290	TGME49_232290		XM_018780323.1	GO:0003684(damaged DNA binding);GO:0003735(structural constituent of ribosome);GO:0005634(nucleus);GO:0006281(DNA repair);GO:0008534(oxidized purine nucleobase lesion DNA N-glycosylase activity);GO:0022627(cytosolic small ribosomal subunit)	NA	NA	NA	3965	hypothetical protein TGME49_232290 [Toxoplasma gondii ME49]	mRNA	2.26665	2.29065	2.06808	6.96335	3.87374	7.43113	0.362672	-1.46326	6.12166e-07	1.02144e-05	down	yes
TGME49_243740	TGME49_243740		XM_018780685.1	GO:0005634(nucleus);GO:0005737(cytoplasm);GO:0005856(cytoskeleton);GO:0005930(axoneme);GO:0007288(sperm axoneme assembly);GO:0019901(protein kinase binding);GO:0031514(motile cilium);GO:0035082(axoneme assembly);GO:0051012(microtubule sliding);GO:0060294(cilium movement involved in cell motility);GO:0097231(cell motility in response to calcium ion);GO:1990716(axonemal central apparatus)	NA	NA	NA	2314	WD domain, G-beta repeat-containing protein [Toxoplasma gondii ME49]	mRNA	3.59535	4.12551	5.1744	9.07909	7.15735	12.2199	0.45316	-1.14191	6.84895e-07	1.13207e-05	down	yes
TGME49_263380	TGME49_263380		XM_002365397.2	GO:0004721(phosphoprotein phosphatase activity)	NA	NA	NA	3084	Dullard family phosphatase domain-containing protein [Toxoplasma gondii ME49]	mRNA	14.0366	19.5836	17.8632	8.32653	6.15311	8.50727	2.23968	1.16329	7.36233e-07	1.21238e-05	up	yes
TGME49_277220	TGME49_277220		XM_002370418.2	NA	NA	NA	NA	8349	hypothetical protein TGME49_277220 [Toxoplasma gondii ME49]	mRNA	7.51224	8.65376	9.16765	16.7843	12.0288	23.0282	0.488677	-1.03305	7.54456e-07	1.23776e-05	down	yes
TGME49_305530	TGME49_305530		XM_018782450.1	NA	NA	NA	NA	5419	hypothetical protein TGME49_305530 [Toxoplasma gondii ME49]	mRNA	1.17075	1.47741	2.14727	4.94339	3.27322	6.34027	0.329427	-1.60197	7.76099e-07	1.26854e-05	down	yes
TGME49_253350	TGME49_253350		XM_018781004.1	NA	NA	NA	NA	973	hypothetical protein TGME49_253350 [Toxoplasma gondii ME49]	mRNA	0.532926	0.591469	0.830175	1.43195	2.26138	2.36492	0.322629	-1.63205	9.84638e-07	1.58008e-05	down	yes
TGME49_209583	TGME49_209583		XM_018779472.1	NA	NA	NA	NA	478	hypothetical protein TGME49_209583 [Toxoplasma gondii ME49]	mRNA	0	0	0	0.580839	0.451747	0.624272	0.000181066	-12.4312	1.07186e-06	1.69463e-05	down	yes
TGME49_307600	TGME49_307600		XM_018782528.1	GO:0004842(ubiquitin-protein transferase activity);GO:0005086(ARF guanyl-nucleotide exchange factor activity);GO:0005737(cytoplasm);GO:0005794(Golgi apparatus);GO:0005829(cytosol);GO:0006810(transport);GO:0010507(negative regulation of autophagy);GO:0016020(membrane);GO:0016567(protein ubiquitination);GO:0016874(ligase activity);GO:0021702(cerebellar Purkinje cell differentiation);GO:0031175(neur…	NA	NA	NA	5354	RCC1 domain containing protein [Toxoplasma gondii ME49]	mRNA	0.30423	0.054238	0.342657	2.55889	0.855396	1.42521	0.144876	-2.78711	1.20066e-06	1.88553e-05	down	yes
TGME49_226930	TGME49_226930		XM_002366305.2	NA	NA	NA	NA	5676	hypothetical protein TGME49_226930 [Toxoplasma gondii ME49]	mRNA	1.83839	1.33669	1.69877	5.46562	3.60494	7.23285	0.298947	-1.74204	1.29707e-06	2.00829e-05	down	yes
TGME49_287515	TGME49_287515		XM_018782013.1	NA	NA	NA	NA	8898	hypothetical protein TGME49_287515 [Toxoplasma gondii ME49]	mRNA	6.59018	6.83124	7.81108	3.72614	2.18008	3.06782	2.36599	1.24244	1.4802e-06	2.2445e-05	up	yes
TGME49_240930	TGME49_240930		XM_002366671.2	GO:0032324(molybdopterin cofactor biosynthetic process)	00790(Folate biosynthesis);01100(Metabolic pathways);01240(Biosynthesis of cofactors);04122(Sulfur relay system)	K03637	EC:4.6.1.17	2153	MoaC family protein [Toxoplasma gondii ME49]	mRNA	2.61799	1.42683	2.05482	5.03038	4.28766	4.98195	0.426549	-1.22922	1.48895e-06	2.2539e-05	down	yes
TGME49_278518	TGME49_278518		XM_018781804.1	GO:0004653(polypeptide N-acetylgalactosaminyltransferase activity);GO:0005794(Golgi apparatus);GO:0005795(Golgi stack);GO:0009312(oligosaccharide biosynthetic process);GO:0016020(membrane);GO:0016266(O-glycan processing);GO:0018242(protein O-linked glycosylation via serine);GO:0018243(protein O-linked glycosylation via threonine)	00514(Other types of O-glycan biosynthesis);01100(Metabolic pathways)	K00710	EC:2.4.1.41	8252	N-acetylgalactosaminyl transferase [Toxoplasma gondii ME49]	mRNA	1.71345	1.30271	1.11167	3.12081	3.08294	2.75084	0.460973	-1.11725	1.67582e-06	2.49813e-05	down	yes
TGME49_203900	TGME49_203900		XM_002367631.1	GO:0003674(molecular_function);GO:0005575(cellular_component);GO:0008150(biological_process)	NA	NA	NA	2689	hypothetical protein TGME49_203900 [Toxoplasma gondii ME49]	mRNA	0.501102	0.398668	0.448602	1.52752	0.968599	2.14085	0.290787	-1.78196	1.85703e-06	2.74504e-05	down	yes
TGME49_202730	TGME49_202730		XM_002367515.2	NA	NA	NA	NA	2809	hypothetical protein TGME49_202730 [Toxoplasma gondii ME49]	mRNA	2.51521	2.40558	1.65822	3.96538	6.22211	3.79615	0.470479	-1.0878	1.87283e-06	2.76376e-05	down	yes
TGME49_207160	TGME49_207160		XM_002371960.2	NA	NA	NA	NA	6504	SAG-related sequence SRS49D [Toxoplasma gondii ME49]	mRNA	4.53718	4.74709	3.59345	2.18486	1.86093	1.62721	2.27	1.18269	1.97026e-06	2.89783e-05	up	yes
TGME49_259600	TGME49_259600		XM_002365113.2	NA	NA	NA	NA	3382	hypothetical protein TGME49_259600 [Toxoplasma gondii ME49]	mRNA	2.62094	3.02589	2.163	0.819536	1.34676	1.14844	2.35609	1.2364	2.09974e-06	3.0627e-05	up	yes
TGME49_254500	TGME49_254500		XM_002369463.2	GO:0000445(THO complex part of transcription export complex);GO:0006406(mRNA export from nucleus)	NA	NA	NA	1087	hypothetical protein TGME49_254500 [Toxoplasma gondii ME49]	mRNA	4.16002	4.94526	3.65407	1.6621	2.02268	2.51834	2.05692	1.04049	2.10913e-06	3.07132e-05	up	yes
TGME49_273705	TGME49_273705		XM_018781697.1	NA	NA	NA	NA	4157	hypothetical protein TGME49_273705 [Toxoplasma gondii ME49]	mRNA	1.83899	1.08913	1.64473	4.92642	2.9092	7.23095	0.30351	-1.72019	2.17253e-06	3.14111e-05	down	yes
TGME49_254700	TGME49_254700		XM_002369483.2	NA	NA	NA	NA	1110	hypothetical protein TGME49_254700 [Toxoplasma gondii ME49]	mRNA	3.93516	2.85964	2.32622	5.1562	7.01771	7.98191	0.452526	-1.14393	2.20994e-06	3.1865e-05	down	yes
TGME49_315820	TGME49_315820		XM_018782887.1	NA	NA	NA	NA	7194	hypothetical protein TGME49_315820 [Toxoplasma gondii ME49]	mRNA	4.84532	4.55999	7.31851	2.05704	3.20077	2.0465	2.28958	1.19509	2.47754e-06	3.50918e-05	up	yes
TGME49_319960	TGME49_319960		XM_002369822.1	NA	NA	NA	NA	1259	hypothetical protein TGME49_319960 [Toxoplasma gondii ME49]	mRNA	16.7868	15.3812	12.1214	7.41545	4.52855	5.98758	2.46991	1.30446	2.51386e-06	3.55492e-05	up	yes
TGME49_253110	TGME49_253110		XM_002369337.2	GO:0003777(microtubule motor activity);GO:0005871(kinesin complex);GO:0007018(microtubule-based movement);GO:0016887(ATPase activity)	NA	NA	NA	960	kinesin motor domain-containing protein [Toxoplasma gondii ME49]	mRNA	2.42847	2.18848	1.87529	0.59851	0.914494	0.644365	3.00933	1.58944	2.76719e-06	3.86354e-05	up	yes
TGME49_291010	TGME49_291010		XM_018782132.1	GO:0004842(ubiquitin-protein transferase activity);GO:0032968(positive regulation of transcription elongation from RNA polymerase II promoter);GO:0070449(elongin complex)	NA	NA	NA	5227	hypothetical protein TGME49_291010 [Toxoplasma gondii ME49]	mRNA	0.639845	1.06098	1.26618	2.16073	2.46429	3.26232	0.376173	-1.41053	3.08528e-06	4.24046e-05	down	yes
TGME49_202285	TGME49_202285		XM_018779200.1	GO:0005737(cytoplasm);GO:0051321(meiotic cell cycle)	NA	NA	NA	2855	EGF family domain-containing protein [Toxoplasma gondii ARI]	mRNA	5.15427	3.40079	3.43402	10.2107	6.59438	9.41713	0.457211	-1.12907	3.21244e-06	4.38106e-05	down	yes
TGME49_223520	TGME49_223520		XM_018780004.1	NA	NA	NA	NA	6006	EF hand domain-containing protein [Toxoplasma gondii ME49]	mRNA	1.99294	1.57138	1.65548	3.63022	2.90058	4.19437	0.486687	-1.03894	3.59067e-06	4.84437e-05	down	yes
TGME49_227660	TGME49_227660		XM_002366358.2	GO:0005575(cellular_component);GO:0008168(methyltransferase activity);GO:0016740(transferase activity);GO:0032259(methylation)	NA	NA	NA	5620	DNA methyltransferase 2, putative [Toxoplasma gondii ME49]	mRNA	3.56676	2.54503	4.09119	5.55292	6.16892	9.08159	0.490447	-1.02783	4.26075e-06	5.63838e-05	down	yes
TGME49_281380	TGME49_281380		XM_002371326.1	NA	NA	NA	NA	2941	hypothetical protein TGME49_281380 [Toxoplasma gondii ME49]	mRNA	2.07144	1.23102	1.73801	3.23806	3.29351	3.78926	0.488378	-1.03393	4.69591e-06	6.14724e-05	down	yes
TGME49_297310	TGME49_297310		XM_002371120.2	NA	NA	NA	NA	778	hypothetical protein TGME49_297310 [Toxoplasma gondii ME49]	mRNA	1.2349	0.538002	0.490025	2.35032	1.66049	3.411	0.304902	-1.71358	4.92162e-06	6.41413e-05	down	yes
TGME49_249930	TGME49_249930		XM_018780918.1	NA	NA	NA	NA	8086	hypothetical protein TGME49_249930 [Toxoplasma gondii ME49]	mRNA	0.942058	0.937138	0.939263	3.46848	1.84688	4.02717	0.301681	-1.72891	5.02751e-06	6.52116e-05	down	yes
TGME49_260450	TGME49_260450		XM_002365177.2	GO:0004004(ATP-dependent RNA helicase activity);GO:0010501(RNA secondary structure unwinding)	NA	NA	NA	3313	DEAD/DEAH box helicase domain-containing protein [Toxoplasma gondii ME49]	mRNA	0.690245	1.0049	0.899981	1.98474	2.10302	1.52147	0.462653	-1.112	5.29235e-06	6.80666e-05	down	yes
TGME49_214420	TGME49_214420		XM_002370733.1	NA	NA	NA	NA	6336	hypothetical protein TGME49_214420 [Toxoplasma gondii ME49]	mRNA	14.951	10.438	13.3314	27.5209	45.8388	19.4482	0.41721	-1.26115	5.8869e-06	7.44097e-05	down	yes
TGME49_250930	TGME49_250930		XM_002367333.2	NA	NA	NA	NA	8138	TPA: hypothetical protein BN1205_001050 [Toxoplasma gondii VEG]	mRNA	37.7387	39.4312	41.6659	88.1049	46.0276	109.088	0.488594	-1.03329	6.52316e-06	8.14009e-05	down	yes
TGME49_276230	TGME49_276230		XM_002371588.2	NA	NA	NA	NA	855	Toxoplasma gondii family B protein [Toxoplasma gondii ME49]	mRNA	14.0341	11.5492	12.7052	5.3904	7.27647	5.03286	2.16322	1.11318	7.19193e-06	8.84929e-05	up	yes
TGME49_271080	TGME49_271080		XM_018781604.1	NA	NA	NA	NA	4359	hypothetical protein TGME49_271080 [Toxoplasma gondii ME49]	mRNA	5.90033	5.18578	4.8144	2.95666	2.49599	2.21966	2.07245	1.05134	7.48413e-06	9.10707e-05	up	yes
TGME49_218195	TGME49_218195		XM_018779802.1	NA	NA	NA	NA	7635	hypothetical protein TGME49_218195 [Toxoplasma gondii ME49]	mRNA	4.21909	3.60816	5.28247	7.1441	13.1527	8.39873	0.456856	-1.13019	8.13293e-06	9.80179e-05	down	yes
TGME49_259270	TGME49_259270		XM_002365100.1	NA	NA	NA	NA	3395	SAG-related sequence SRS26E [Toxoplasma gondii ME49]	mRNA	5.51899	4.56571	3.4729	9.72327	7.50875	10.7718	0.484133	-1.04652	8.42261e-06	0.000101371	down	yes
TGME49_229240	TGME49_229240		XM_002367827.1	NA	NA	NA	NA	3720	hypothetical protein TGME49_229240 [Toxoplasma gondii ME49]	mRNA	0.45529	2.30184	1.61357	5.8568	4.16535	9.19219	0.227471	-2.13625	9.43564e-06	0.000112335	down	yes
TGME49_281460	TGME49_281460		XM_002371334.2	NA	NA	NA	NA	2947	hypothetical protein TGME49_281460 [Toxoplasma gondii ME49]	mRNA	3.63981	5.86591	4.97317	8.06235	10.5044	11.1576	0.487105	-1.03769	9.76198e-06	0.000116063	down	yes
TGME49_221930	TGME49_221930		XM_002369971.1	NA	NA	NA	NA	657	hypothetical protein TGME49_221930 [Toxoplasma gondii ME49]	mRNA	1.10704	1.52916	1.46521	3.73067	3.26494	11.3456	0.223617	-2.1609	1.24853e-05	0.000143223	down	yes
TGME49_253755	TGME49_253755		XM_018781023.1	NA	NA	NA	NA	1010	hypothetical protein TGME49_253755 [Toxoplasma gondii ME49]	mRNA	8.22415	7.16496	8.62961	2.67275	4.58036	2.49429	2.46412	1.30107	1.28156e-05	0.00014644	up	yes
TGME49_231420	TGME49_231420		XM_018780297.1	GO:0005886(plasma membrane);GO:0008517(folic acid transmembrane transporter activity)	NA	NA	NA	3891	folate/biopterin transporter, putative [Toxoplasma gondii ME49]	mRNA	2.87864	3.22255	3.35929	7.77459	4.48033	8.5422	0.454894	-1.1364	1.29748e-05	0.000147684	down	yes
TGME49_283530	TGME49_283530		XM_018781901.1	GO:0000045(autophagosome assembly);GO:0005776(autophagosome);GO:0010008(endosome membrane)	NA	NA	NA	1920	small rab-related GTPase [Toxoplasma gondii ME49]	mRNA	2.73736	3.36484	2.87542	9.04144	5.53059	9.25064	0.376852	-1.40793	1.31773e-05	0.00014941	down	yes
TGME49_218860	TGME49_218860		XM_018779822.1	NA	NA	NA	NA	7578	hypothetical protein TGME49_218860 [Toxoplasma gondii ME49]	mRNA	1.07943	0.840659	0.959503	2.03021	2.42853	3.94284	0.342744	-1.5448	1.35612e-05	0.00015239	down	yes
TGME49_220145	TGME49_220145		XM_018779873.1	NA	NA	NA	NA	1531	hypothetical protein TGME49_220145 [Toxoplasma gondii ME49]	mRNA	0	0	0	0.9204	0.667172	0.726534	0.00012964	-12.9132	1.50666e-05	0.00016652	down	yes
TGME49_308970	TGME49_308970		XM_002364125.2	NA	NA	NA	NA	6562	hypothetical protein TGME49_308970 [Toxoplasma gondii ME49]	mRNA	0	0	0	0.06896	0.137036	0.216042	0.000710836	-10.4582	1.61671e-05	0.000176714	down	yes
TGME49_278522	TGME49_278522		XM_018781805.1	NA	NA	NA	NA	8251	hypothetical protein TGME49_278522 [Toxoplasma gondii ME49]	mRNA	3.24367	2.72076	4.03612	10.4551	7.38824	13.7099	0.316942	-1.65771	1.87442e-05	0.00019944	down	yes
TGME49_228990	TGME49_228990		XM_002367812.1	NA	NA	NA	NA	3704	zinc finger (CCCH type) motif-containing protein [Toxoplasma gondii ME49]	mRNA	4.62363	3.08463	2.24626	7.65354	6.14328	11.3455	0.395927	-1.33669	1.96062e-05	0.000207111	down	yes
TGME49_253500	TGME49_253500		XM_018781012.1	GO:0005794(Golgi apparatus);GO:0005813(centrosome);GO:0005929(cilium);GO:0006915(apoptotic process);GO:0006919(activation of cysteine-type endopeptidase activity involved in apoptotic process);GO:0030992(intraciliary transport particle B);GO:0036064(ciliary basal body);GO:0042073(intraciliary transport);GO:0042981(regulation of apoptotic process)	NA	NA	NA	987	hypothetical protein TGME49_253500 [Toxoplasma gondii ME49]	mRNA	0.42379	0.81087	0.435703	2.14446	1.36048	4.05975	0.22081	-2.17912	1.97179e-05	0.000207833	down	yes
TGME49_275355	TGME49_275355		XM_018781723.1	NA	NA	NA	NA	6471	SAG-related sequence SRS47A [Toxoplasma gondii ME49]	mRNA	1.14065	1.56517	2.18405	3.27786	3.73134	5.3401	0.395964	-1.33656	1.98732e-05	0.000209179	down	yes
TGME49_299995	TGME49_299995		XM_018782374.1	NA	NA	NA	NA	7452	hypothetical protein TGME49_299995 [Toxoplasma gondii ME49]	mRNA	4.66411	4.40277	1.77114	12.5007	10.2171	13.114	0.302469	-1.72514	2.1315e-05	0.000223022	down	yes
TGME49_222260	TGME49_222260		XM_018779962.1	GO:0003674(molecular_function);GO:0005575(cellular_component);GO:0008150(biological_process);GO:0016020(membrane);GO:0016021(integral component of membrane)	NA	NA	NA	693	hypothetical protein TGME49_222260 [Toxoplasma gondii ME49]	mRNA	22.9292	21.1275	23.8508	10.6605	4.96697	10.2081	2.62846	1.39422	2.14271e-05	0.000223929	up	yes
TGME49_246555	TGME49_246555		XM_018780788.1	NA	NA	NA	NA	7795	hypothetical protein TGME49_246555 [Toxoplasma gondii ME49]	mRNA	0.228519	0.46274	0.389296	2.89786	1.6605	1.95507	0.165896	-2.59165	2.16192e-05	0.000225403	down	yes
TGME49_265140	TGME49_265140		XM_002368602.2	NA	NA	NA	NA	4907	hypothetical protein TGME49_265140 [Toxoplasma gondii ME49]	mRNA	6.93903	6.84413	7.21671	4.36327	2.35788	2.52292	2.27171	1.18378	2.30934e-05	0.000238515	up	yes
TGME49_230667	TGME49_230667		XM_018780270.1	NA	NA	NA	NA	3831	hypothetical protein TGME49_230667 [Toxoplasma gondii ME49]	mRNA	1.57263	1.28076	0.954566	6.48004	4.47338	4.89341	0.240298	-2.05711	2.36406e-05	0.00024331	down	yes
TGME49_213690	TGME49_213690		XM_002371065.2	GO:0000082(G1/S transition of mitotic cell cycle);GO:0005829(cytosol);GO:0008270(zinc ion binding);GO:0030674(protein binding, bridging);GO:0031146(SCF-dependent proteasomal ubiquitin-dependent protein catabolic process);GO:0031463(Cul3-RING ubiquitin ligase complex);GO:0035361(Cul8-RING ubiquitin ligase complex);GO:0043224(nuclear SCF ubiquitin ligase complex);GO:0061630(ubiquitin protein ligase…	03420(Nucleotide excision repair);04120(Ubiquitin mediated proteolysis);04141(Protein processing in endoplasmic reticulum)	K03868	EC:2.3.2.32	1673	ring box protein 1 family protein [Toxoplasma gondii ME49]	mRNA	3.296	3.80801	3.16173	1.52705	1.91483	1.36019	2.13778	1.09611	2.45117e-05	0.00024994	up	yes
TGME49_253460	TGME49_253460		XM_002369362.1	NA	NA	NA	NA	983	hypothetical protein TGME49_253460 [Toxoplasma gondii ME49]	mRNA	7.43653	4.70285	7.26822	11.7221	14.3663	14.0064	0.484042	-1.0468	2.49711e-05	0.000254036	down	yes
TGME49_248970	TGME49_248970		XM_002367200.1	GO:0001947(heart looping);GO:0003341(cilium movement);GO:0003356(regulation of cilium beat frequency);GO:0005634(nucleus);GO:0005737(cytoplasm);GO:0005886(plasma membrane);GO:0005930(axoneme);GO:0030324(lung development);GO:0035469(determination of pancreatic left/right asymmetry);GO:0036158(outer dynein arm assembly);GO:0036159(inner dynein arm assembly);GO:0044458(motile cilium assembly);GO:006…	NA	NA	NA	7995	leucine rich repeat-containing protein [Toxoplasma gondii ME49]	mRNA	0.979379	0.990348	0.623973	2.65148	2.01267	4.48682	0.283435	-1.81891	2.63713e-05	0.000267355	down	yes
TGME49_294850	TGME49_294850		XM_018782249.1	GO:0001895(retina homeostasis);GO:0005615(extracellular space);GO:0070062(extracellular exosome)	NA	NA	NA	224	actin-like protein ALP7 [Toxoplasma gondii ME49]	mRNA	2.52873	2.65426	4.83652	10.3528	5.02767	10.7269	0.383781	-1.38164	2.76825e-05	0.000278956	down	yes
TGME49_278100	TGME49_278100		XM_018781790.1	NA	NA	NA	NA	8292	Toxoplasma gondii family A protein [Toxoplasma gondii ME49]	mRNA	2.62777	2.13368	1.93972	0.913634	1.33844	0.708632	2.26337	1.17847	2.77056e-05	0.000278956	up	yes
TGME49_271910	TGME49_271910		XM_002365794.1	GO:0009405(pathogenesis)	NA	NA	NA	4294	DnaJ domain-containing protein [Toxoplasma gondii ME49]	mRNA	5.21705	5.47565	4.72751	2.25946	2.19518	3.19516	2.01577	1.01133	2.80644e-05	0.000281924	up	yes
TGME49_231990	TGME49_231990		XM_002368029.1	NA	NA	NA	NA	3928	hypothetical protein TGME49_231990 [Toxoplasma gondii ME49]	mRNA	50.9036	50.9155	61.6871	34.6727	17.136	24.5685	2.14077	1.09813	2.88928e-05	0.000288274	up	yes
TGME49_220620	TGME49_220620		unassigned_transcript_30	NA	00970(Aminoacyl-tRNA biosynthesis)	NA	NA	1581		tRNA	7.73726	4.09561	2.93737	16.9498	22.6406	31.7861	0.206934	-2.27276	2.90838e-05	0.000289196	down	yes
TGME49_269582	TGME49_269582		XM_018781550.1	GO:0000122(negative regulation of transcription by RNA polymerase II);GO:0001402(signal transduction involved in filamentous growth);GO:0001410(chlamydospore formation);GO:0003688(DNA replication origin binding);GO:0004864(protein phosphatase inhibitor activity);GO:0005576(extracellular region);GO:0005634(nucleus);GO:0005829(cytosol);GO:0005886(plasma membrane);GO:0005977(glycogen metabolic proce…	NA	NA	NA	4501	hypothetical protein TGME49_269582 [Toxoplasma gondii ME49]	mRNA	2.27047	1.44171	0.510849	4.7554	4.67723	7.86156	0.244188	-2.03394	2.92481e-05	0.000290502	down	yes
TGME49_320230	TGME49_320230		XM_002369849.2	NA	05145(Toxoplasmosis)	NA	NA	1227	SAG-related sequence SRS15C [Toxoplasma gondii ME49]	mRNA	2.39872	3.87443	3.1793	9.28823	4.71627	8.24628	0.424814	-1.2351	3.00856e-05	0.000296899	down	yes
TGME49_242300	TGME49_242300		XM_002366719.2	GO:0008840(4-hydroxy-tetrahydrodipicolinate synthase);GO:0009089(lysine biosynthetic process via diaminopimelate)	00261(Monobactam biosynthesis);00300(Lysine biosynthesis);01100(Metabolic pathways);01110(Biosynthesis of secondary metabolites);01230(Biosynthesis of amino acids)	K01714	EC:4.3.3.7	2201	dihydrodipicolinate synthase [Toxoplasma gondii ME49]	mRNA	1.12975	2.14581	1.37951	4.30539	2.81967	7.40433	0.32039	-1.6421	3.00943e-05	0.000296899	down	yes
TGME49_262750	TGME49_262750		XM_002365334.1	GO:0003674(molecular_function);GO:0008150(biological_process)	NA	NA	NA	3152	histone lysine methyltransferase, SET, putative [Toxoplasma gondii ME49]	mRNA	3.7338	2.74544	2.33504	4.50126	6.63445	8.06791	0.458991	-1.12346	3.08057e-05	0.000302225	down	yes
TGME49_289020	TGME49_289020		XM_018782057.1	NA	NA	NA	NA	5065	hypothetical protein TGME49_289020 [Toxoplasma gondii ME49]	mRNA	1.23714	1.96345	1.6558	3.15711	2.29995	7.32889	0.379822	-1.3966	3.20967e-05	0.000313842	down	yes
TGME49_254603	TGME49_254603		XM_018781067.1	NA	NA	NA	NA	1097	hypothetical protein TGME49_254603 [Toxoplasma gondii ME49]	mRNA	3.56752	2.8121	1.65298	8.10285	5.89253	6.49764	0.391967	-1.3512	3.43895e-05	0.000332205	down	yes
TGME49_268240	TGME49_268240		XM_002365490.1	NA	NA	NA	NA	4626	hypothetical protein TGME49_268240 [Toxoplasma gondii ME49]	mRNA	1.17125	0.80675	1.0295	1.33122	2.9577	2.20123	0.463394	-1.10969	3.76041e-05	0.000357381	down	yes
TGME49_269588	TGME49_269588		XM_018781551.1	NA	NA	NA	NA	4502	hypothetical protein TGME49_269588 [Toxoplasma gondii ME49]	mRNA	3.21792	2.79992	2.2483	6.48018	6.58308	7.11885	0.409577	-1.28779	3.79443e-05	0.000359184	down	yes
TGME49_284670	TGME49_284670		XM_018781935.1	GO:0003352(regulation of cilium movement);GO:0003674(molecular_function);GO:0005575(cellular_component);GO:0005930(axoneme);GO:0060271(cilium assembly);GO:0060285(cilium-dependent cell motility);GO:0070286(axonemal dynein complex assembly)	NA	NA	NA	1865	flagellar associated protein [Toxoplasma gondii ME49]	mRNA	0	0.13443	0.222207	1.14419	0.692452	1.67968	0.101423	-3.30154	3.82436e-05	0.000361509	down	yes
TGME49_211380	TGME49_211380		XM_018779537.1	GO:0005929(cilium);GO:0030991(intraciliary transport particle A);GO:0035721(intraciliary retrograde transport)	NA	NA	NA	1401	hypothetical protein TGME49_211380 [Toxoplasma gondii ME49]	mRNA	0	0	0	0.599176	0.191675	0.271751	0.000282326	-11.7904	3.84535e-05	0.000363028	down	yes
TGME49_210245	TGME49_210245		XM_018779494.1	NA	NA	NA	NA	5344	hypothetical protein TGME49_210245 [Toxoplasma gondii ME49]	mRNA	2.83524	2.26697	2.67573	0.873743	1.85307	0.96788	2.10517	1.07394	3.91205e-05	0.000368611	up	yes
TGME49_239110	TGME49_239110		XM_002366520.1	GO:0001947(heart looping);GO:0003143(embryonic heart tube morphogenesis);GO:0003146(heart jogging);GO:0003351(epithelial cilium movement);GO:0005515(protein binding);GO:0005737(cytoplasm);GO:0005929(cilium);GO:0007368(determination of left/right symmetry);GO:0009953(dorsal/ventral pattern formation);GO:0042995(cell projection);GO:0044458(motile cilium assembly);GO:0048793(pronephros development);…	NA	NA	NA	2003	leucine rich repeat-containing protein [Toxoplasma gondii ME49]	mRNA	2.60396	1.82604	2.51897	8.21003	4.679	5.80402	0.37174	-1.42763	4.02607e-05	0.000376936	down	yes
TGME49_239320	TGME49_239320		XM_002366531.1	NA	NA	NA	NA	2012	BolA family protein [Toxoplasma gondii ME49]	mRNA	9.17777	7.31607	6.33434	3.89754	3.64503	3.15365	2.13423	1.09372	4.67784e-05	0.000431537	up	yes
TGME49_312380	TGME49_312380		XM_018782711.1	NA	NA	NA	NA	6874	tetratricopeptide repeat-containing protein [Toxoplasma gondii ME49]	mRNA	3.00045	3.37868	2.68684	5.34305	4.37489	9.86715	0.462901	-1.11122	4.8491e-05	0.0004427	down	yes
TGME49_310310	TGME49_310310		XM_002364236.2	NA	NA	NA	NA	6688	WD domain, G-beta repeat-containing protein [Toxoplasma gondii ME49]	mRNA	2.07248	1.91281	2.2923	0.702635	0.950609	1.31965	2.11161	1.07834	4.98321e-05	0.000452133	up	yes
TGME49_263440	TGME49_263440		XM_002365403.1	NA	NA	NA	NA	3078	hypothetical protein TGME49_263440 [Toxoplasma gondii ME49]	mRNA	6.39148	9.20771	6.6208	2.24304	2.66315	5.05052	2.23166	1.15812	5.19854e-05	0.000469735	up	yes
TGME49_271310	TGME49_271310		XM_002365756.1	NA	NA	NA	NA	4336	hypothetical protein TGME49_271310 [Toxoplasma gondii ME49]	mRNA	10.876	12.8348	14.4859	4.68146	4.63137	7.68557	2.24707	1.16805	5.34121e-05	0.000480654	up	yes
TGME49_201750	TGME49_201750		XM_002367430.1	GO:0005515(protein binding)	NA	NA	NA	2903	Tctex-1 family protein [Toxoplasma gondii ME49]	mRNA	2.0197	2.84075	1.10544	6.67804	4.61764	13.6823	0.238846	-2.06585	5.34907e-05	0.00048087	down	yes
TGME49_289023	TGME49_289023		XM_002368297.1	NA	NA	NA	NA	5068	hypothetical protein TGME49_289023 [Toxoplasma gondii ME49]	mRNA	5.47283	4.59056	6.76571	19.3538	8.75027	16.2329	0.379573	-1.39755	5.5744e-05	0.000498583	down	yes
TGME49_292290	TGME49_292290		XM_002368529.1	NA	NA	NA	NA	5306	hypothetical protein TGME49_292290 [Toxoplasma gondii ME49]	mRNA	16.9232	13.5099	10.8073	7.17758	5.79301	5.94643	2.18006	1.12437	6.3524e-05	0.000559087	up	yes
TGME49_309860	TGME49_309860		XM_018782590.1	GO:0016787(hydrolase activity)	NA	NA	NA	6634	hypothetical protein TGME49_309860 [Toxoplasma gondii ME49]	mRNA	3.03957	2.01698	2.24991	1.00819	0.890013	0.404494	3.17301	1.66585	6.80214e-05	0.000594513	up	yes
TGME49_305150	TGME49_305150		XM_002370268.1	NA	NA	NA	NA	5389	tetratricopeptide repeat-containing protein [Toxoplasma gondii ME49]	mRNA	1.3898	1.08564	0.98349	1.97012	1.93238	3.40812	0.473138	-1.07967	7.39361e-05	0.000639232	down	yes
TGME49_212740	TGME49_212740		XM_018779573.1	GO:0004497(monooxygenase activity);GO:0004505(phenylalanine 4-monooxygenase activity);GO:0005506(iron ion binding);GO:0006559(L-phenylalanine catabolic process);GO:0009072(aromatic amino acid family metabolic process);GO:0016714(oxidoreductase activity, acting on paired donors, with incorporation or reduction of molecular oxygen, reduced pteridine as one donor, and incorporation of one atom of ox…	00360(Phenylalanine metabolism);00400(Phenylalanine, tyrosine and tryptophan biosynthesis);00790(Folate biosynthesis);01100(Metabolic pathways);01230(Biosynthesis of amino acids)	K00500	EC:1.14.16.1	1594	aromatic amino acid hydrolase AAH2 [Toxoplasma gondii ME49]	mRNA	3.83425	5.09141	4.42694	2.55296	2.09136	1.76587	2.08303	1.05868	8.33671e-05	0.000708942	up	yes
TGME49_252255	TGME49_252255		XM_018780976.1	NA	NA	NA	NA	910	hypothetical protein TGME49_252255 [Toxoplasma gondii ME49]	mRNA	2.59449	2.86263	3.17251	1.42344	0.708918	1.00815	2.74784	1.4583	8.59374e-05	0.000725895	up	yes
TGME49_266650	TGME49_266650		XM_002368703.2	NA	NA	NA	NA	4808	hypothetical protein TGME49_266650 [Toxoplasma gondii ME49]	mRNA	0.768805	0.333612	1.25272	2.82465	1.88788	3.078	0.302307	-1.72591	9.17951e-05	0.00076222	down	yes
TGME49_255380	TGME49_255380		XM_002364825.2	NA	NA	NA	NA	3676	hypothetical protein TGME49_255380 [Toxoplasma gondii ME49]	mRNA	4.81823	7.34799	7.5391	17.7949	8.72361	16.3018	0.460187	-1.11971	9.49119e-05	0.000782202	down	yes
TGME49_278400	TGME49_278400		XM_018781802.1	NA	NA	NA	NA	8263	Toxoplasma gondii family A protein [Toxoplasma gondii ME49]	mRNA	2.9014	3.52888	3.66308	2.01546	1.33541	0.927152	2.35935	1.23839	9.6553e-05	0.000792761	up	yes
TGME49_290923	TGME49_290923		XM_018782125.1	NA	NA	NA	NA	5216	hypothetical protein TGME49_290923 [Toxoplasma gondii ME49]	mRNA	0.552077	0.482317	0.679996	1.18596	1.27744	2.46837	0.347622	-1.52441	0.000101655	0.000829242	down	yes
TGME49_214070	TGME49_214070		XM_018779631.1	NA	NA	NA	NA	6298	hypothetical protein TGME49_214070 [Toxoplasma gondii ME49]	mRNA	2.56693	1.97089	2.12479	3.83426	5.48272	4.23259	0.491721	-1.02409	0.00010304	0.000838214	down	yes
TGME49_231770	TGME49_231770		XM_002368007.2	GO:0005634(nucleus)	04145(Phagosome)	NA	NA	3907	alpha-tubulin I, putative [Toxoplasma gondii ME49]	mRNA	2.41992	1.15891	2.94968	5.36866	3.30842	7.43906	0.405092	-1.30368	0.000104679	0.000848671	down	yes
TGME49_230602	TGME49_230602		XM_018780264.1	NA	NA	NA	NA	3823	hypothetical protein TGME49_230602 [Toxoplasma gondii ME49]	mRNA	8.69755	6.99537	6.13439	4.22068	2.32765	3.40232	2.19356	1.13327	0.000112613	0.000905219	up	yes
TGME49_247305	TGME49_247305		XM_018780816.1	NA	NA	NA	NA	7851	hypothetical protein TGME49_247305 [Toxoplasma gondii ME49]	mRNA	0.555708	0.399533	0.539607	2.96619	1.29473	3.41364	0.19478	-2.36009	0.000113105	0.000907676	down	yes
TGME49_239670	TGME49_239670		XM_018780563.1	NA	NA	NA	NA	2044	hypothetical protein TGME49_239670 [Toxoplasma gondii ME49]	mRNA	1.1205	1.39029	0.779712	2.61703	1.8711	2.31566	0.483628	-1.04803	0.000113561	0.000909823	down	yes
TGME49_239430	TGME49_239430		XM_018780554.1	NA	NA	NA	NA	2021	EF hand domain-containing protein [Toxoplasma gondii ME49]	mRNA	1.12598	0.675112	1.12565	1.84181	2.07282	2.48314	0.457462	-1.12828	0.000119708	0.000954414	down	yes
TGME49_250905	TGME49_250905		XM_018780941.1	NA	NA	NA	NA	8135	hypothetical protein TGME49_250905 [Toxoplasma gondii ME49]	mRNA	1.54309	1.93064	2.50839	6.84587	2.71392	10.0968	0.304331	-1.71629	0.000122003	0.000967459	down	yes
TGME49_255320	TGME49_255320		XM_002364819.2	GO:0000027(ribosomal large subunit assembly);GO:0000956(nuclear-transcribed mRNA catabolic process);GO:0002181(cytoplasmic translation);GO:0003735(structural constituent of ribosome);GO:0005730(nucleolus);GO:0006364(rRNA processing);GO:0006412(translation);GO:0022625(cytosolic large ribosomal subunit)	NA	NA	NA	3682	mRNA turnover 4 (MRT4) family protein [Toxoplasma gondii ME49]	mRNA	4.92913	4.70716	6.11847	2.60313	1.97094	2.65384	2.17971	1.12414	0.000122826	0.000972231	up	yes
TGME49_319330	TGME49_319330		unassigned_transcript_26	NA	00970(Aminoacyl-tRNA biosynthesis)	NA	NA	1305		tRNA	14.0147	5.97984	8.14294	20.2514	26.1534	67.5523	0.246912	-2.01793	0.000126266	0.000994993	down	yes
TGME49_223120	TGME49_223120		XM_018779989.1	NA	NA	NA	NA	750	cyclin-dependent kinase regulatory subunit protein [Toxoplasma gondii ME49]	mRNA	1.33564	1.84282	1.07539	3.75095	2.57041	3.24777	0.444539	-1.16962	0.000126939	0.000998514	down	yes
TGME49_300070	TGME49_300070		XM_002371689.2	NA	NA	NA	NA	7442	hypothetical protein TGME49_300070 [Toxoplasma gondii ME49]	mRNA	1.65374	1.25888	0.849392	2.53869	2.98919	2.95251	0.443613	-1.17263	0.000133822	0.0010415	down	yes
TGME49_222060	TGME49_222060		XM_018779950.1	NA	NA	NA	NA	669	hypothetical protein TGME49_222060 [Toxoplasma gondii ME49]	mRNA	0.867142	0.997234	1.47174	0.285137	0.494629	0.612384	2.39637	1.26085	0.000134077	0.00104256	up	yes
TogoCp15	TogoCp15		unassigned_transcript_186	GO:0003746(translation elongation factor activity);GO:0003924(GTPase activity);GO:0005739(mitochondrion);GO:0070125(mitochondrial translational elongation)	NA	NA	NA	36	elongation factor Tu (apicoplast) [Toxoplasma gondii RH]	mRNA	0.513021	1.05195	0.760266	0	0.134293	0	17.3147	4.11392	0.000141446	0.0010931	up	yes
TGME49_200700	TGME49_200700		XM_002372016.2	NA	NA	NA	NA	5523	Toxoplasma gondii family C protein [Toxoplasma gondii ME49]	mRNA	6.70248	6.68316	9.69535	2.71711	3.04565	3.34368	2.53458	1.34175	0.000145802	0.00112184	up	yes
TGME49_222250	TGME49_222250		XM_018779961.1	NA	NA	NA	NA	692	hypothetical protein TGME49_222250 [Toxoplasma gondii ME49]	mRNA	0.843909	0.437466	0.717362	1.22011	1.6213	1.33251	0.478863	-1.06231	0.000146803	0.00112758	down	yes
TGME49_227590	TGME49_227590		XM_018780176.1	NA	NA	NA	NA	5628	TPA: hypothetical protein BN1205_068500 [Toxoplasma gondii VEG]	mRNA	1.78294	2.37703	0.724291	6.08594	3.26668	9.18557	0.26347	-1.92429	0.000153526	0.00117105	down	yes
TGME49_205450	TGME49_205450		XM_002367735.2	NA	NA	NA	NA	2580	hypothetical protein TGME49_205450 [Toxoplasma gondii ME49]	mRNA	1.60669	2.12752	2.36035	3.97863	3.66218	5.50559	0.463591	-1.10908	0.000153762	0.00117184	down	yes
TGME49_239080	TGME49_239080		XM_002366517.1	GO:0003735(structural constituent of ribosome);GO:0006412(translation)	NA	NA	NA	1998	carrier superfamily protein [Toxoplasma gondii ME49]	mRNA	3.61455	3.40333	3.37233	1.36251	2.3763	1.36838	2.03443	1.02462	0.000156786	0.00119179	up	yes
TGME49_278360	TGME49_278360		XM_002370498.2	NA	NA	NA	NA	8268	Toxoplasma gondii family A protein [Toxoplasma gondii ME49]	mRNA	0.046978	0.034458	0.061683	0.276329	0.293446	0.379957	0.150694	-2.73031	0.000176577	0.00132058	down	yes
TGME49_211920	TGME49_211920		XM_018779556.1	NA	NA	NA	NA	6051	TPA: hypothetical protein BN1205_063230 [Toxoplasma gondii VEG]	mRNA	11.1352	8.69107	11.0408	3.46607	7.5706	3.23618	2.16264	1.11279	0.000181309	0.00135252	up	yes
TGME49_244335	TGME49_244335		XM_018780711.1	NA	NA	NA	NA	2367	hypothetical protein TGME49_244335 [Toxoplasma gondii ME49]	mRNA	3.69714	3.25272	3.35989	2.01062	0.930526	1.34732	2.40406	1.26547	0.000191313	0.00141043	up	yes
TGME49_225070	TGME49_225070		XM_002366139.2	NA	NA	NA	NA	5856	hypothetical protein TGME49_225070 [Toxoplasma gondii ME49]	mRNA	0.981039	1.85361	1.05811	3.91736	1.93597	3.74544	0.405548	-1.30205	0.000198188	0.00145503	down	yes
TGME49_230598	TGME49_230598		XM_018780263.1	NA	NA	NA	NA	3822	hypothetical protein TGME49_230598 [Toxoplasma gondii ME49]	mRNA	11.4468	14.0064	5.82018	2.86678	3.03792	4.57653	2.98375	1.57713	0.000206467	0.00150952	up	yes
TGME49_252330	TGME49_252330		XM_002369300.2	NA	NA	NA	NA	919	hypothetical protein TGME49_252330 [Toxoplasma gondii ME49]	mRNA	4.22633	4.07747	3.9712	2.14335	1.63592	2.14503	2.07197	1.05101	0.000211112	0.00153837	up	yes
TGME49_299790	TGME49_299790		XM_018782369.1	NA	NA	NA	NA	7461	TPA: hypothetical protein BN1205_007900 [Toxoplasma gondii VEG]	mRNA	0.439472	0.271494	0.368259	0.993858	1.00938	1.46146	0.311492	-1.68273	0.000220814	0.00159849	down	yes
TGME49_242900	TGME49_242900		XM_018780663.1	NA	NA	NA	NA	2247	Toxoplasma gondii family A protein [Toxoplasma gondii ME49]	mRNA	1.42217	1.30913	1.57376	0.521625	0.675459	0.738186	2.22453	1.1535	0.000222773	0.00160608	up	yes
TGME49_244408	TGME49_244408		XM_018780716.1	NA	NA	NA	NA	2375	hypothetical protein HHA_244412 [Hammondia hammondi]	mRNA	3.42715	2.61138	1.53923	4.4539	7.11803	5.68366	0.439148	-1.18722	0.000236329	0.00168724	down	yes
TGME49_313318	TGME49_313318		XM_018782758.1	NA	NA	NA	NA	6960	hypothetical protein TGME49_313318 [Toxoplasma gondii ME49]	mRNA	5.72452	9.93727	7.2854	19.1617	10.1776	24.1536	0.428976	-1.22103	0.000240176	0.00170779	down	yes
TGME49_247500	TGME49_247500		XM_002367076.2	GO:0000062(fatty-acyl-CoA binding);GO:0003995(acyl-CoA dehydrogenase activity);GO:0005777(peroxisome);GO:0009055(electron transfer activity);GO:0033539(fatty acid beta-oxidation using acyl-CoA dehydrogenase);GO:0050660(flavin adenine dinucleotide binding);GO:0052890(oxidoreductase activity, acting on the CH-CH group of donors, with a flavin as acceptor);GO:0055088(lipid homeostasis)	00071(Fatty acid degradation);00410(beta-Alanine metabolism);00592(alpha-Linolenic acid metabolism);00640(Propanoate metabolism);01040(Biosynthesis of unsaturated fatty acids);01100(Metabolic pathways);01110(Biosynthesis of secondary metabolites);01200(Carbon metabolism);01212(Fatty acid metabolism);04146(Peroxisome)	K00232	EC:1.3.3.6	7869	acyl-CoA dehydrogenase, middle domain-containing protein [Toxoplasma gondii ME49]	mRNA	1.13654	0.406882	0.644283	1.57814	1.23732	3.64716	0.338517	-1.5627	0.000243581	0.00172782	down	yes
TGME49_226230	TGME49_226230		XM_002366235.2	NA	NA	NA	NA	5749	hypothetical protein TGME49_226230 [Toxoplasma gondii ME49]	mRNA	0.235095	0.212433	0.159039	0.875426	0.398468	1.17816	0.247371	-2.01525	0.00026072	0.00181864	down	yes
TGME49_209590	TGME49_209590		XM_002369667.2	NA	NA	NA	NA	480	hypothetical protein TGME49_209590 [Toxoplasma gondii ME49]	mRNA	0.710594	0.238935	0.297234	1.45421	1.41122	1.35561	0.295369	-1.75941	0.000261293	0.0018212	down	yes
TGME49_203985	TGME49_203985		XM_018779281.1	NA	NA	NA	NA	2681	hypothetical protein TGME49_203985 [Toxoplasma gondii ME49]	mRNA	1.44639	2.45097	2.0771	5.19853	6.28607	6.20815	0.337678	-1.56628	0.000262268	0.00182655	down	yes
TGME49_312450	TGME49_312450		XM_018782716.1	GO:0016021(integral component of membrane);GO:0016491(oxidoreductase activity);GO:0055114(oxidation-reduction process)	NA	NA	NA	6883	TPA: hypothetical protein BN1205_096540 [Toxoplasma gondii VEG]	mRNA	0.388188	0.124771	0.59093	1.3721	1.03657	1.69908	0.268734	-1.89575	0.000268378	0.00185881	down	yes
TGME49_269850	TGME49_269850		XM_018781560.1	GO:0048858(cell projection morphogenesis)	NA	NA	NA	4474	protein c21orf59, putative [Toxoplasma gondii ME49]	mRNA	2.58457	4.3427	2.79676	6.80034	5.35759	9.64063	0.446086	-1.16461	0.000289864	0.00198423	down	yes
TGME49_254855	TGME49_254855		XM_018781083.1	NA	NA	NA	NA	1127	hypothetical protein TGME49_254855 [Toxoplasma gondii ME49]	mRNA	2.31729	1.62142	2.13969	6.04943	3.6709	6.29035	0.379647	-1.39727	0.000292715	0.00200219	down	yes
TGME49_296000	TGME49_296000		XM_002371488.2	NA	NA	NA	NA	259	hypothetical protein TGME49_296000 [Toxoplasma gondii ME49]	mRNA	0.929605	0.494306	0.737058	1.9254	0.942422	2.25877	0.421522	-1.24632	0.000300211	0.00204394	down	yes
TGME49_288265	TGME49_288265		XM_018782027.1	NA	NA	NA	NA	4991	hypothetical protein TGME49_288265 [Toxoplasma gondii ME49]	mRNA	0.718773	1.05125	0.571243	2.5874	1.30033	3.63669	0.311156	-1.68429	0.000306609	0.00208321	down	yes
TGME49_309025	TGME49_309025		XM_018782555.1	NA	NA	NA	NA	6568	hypothetical protein TGME49_309025 [Toxoplasma gondii ME49]	mRNA	3.24315	2.23605	2.46019	7.36135	3.61067	6.21796	0.461862	-1.11447	0.000309843	0.00210302	down	yes
TGME49_231055	TGME49_231055		XM_018780283.1	NA	NA	NA	NA	3861	hypothetical protein TGME49_231055 [Toxoplasma gondii ME49]	mRNA	0.883459	0.723867	0.353965	2.10292	2.35154	2.51701	0.281331	-1.82966	0.000311424	0.00210888	down	yes
TGME49_234507	TGME49_234507		XM_018780403.1	NA	NA	NA	NA	6087	hypothetical protein TGME49_234507 [Toxoplasma gondii ME49]	mRNA	2.83257	3.83564	3.27061	8.57085	4.46817	7.75801	0.477896	-1.06523	0.000315461	0.0021313	down	yes
TGME49_269860	TGME49_269860		XM_002365623.2	NA	NA	NA	NA	4473	hypothetical protein TGME49_269860 [Toxoplasma gondii ME49]	mRNA	2.44685	2.15003	3.61563	8.08913	3.8595	6.92617	0.435104	-1.20057	0.000332017	0.00222608	down	yes
TGME49_325400	TGME49_325400		XM_018783080.1	GO:0003735(structural constituent of ribosome);GO:0005634(nucleus);GO:0005925(focal adhesion);GO:0006412(translation);GO:0022625(cytosolic large ribosomal subunit);GO:0070062(extracellular exosome)	NA	NA	NA	8874	ribosomal L37ae family protein, partial [Toxoplasma gondii ME49]	mRNA	3.95528	4.2362	2.69045	0.544849	0.947318	1.05292	4.27566	2.09615	0.000338063	0.00225973	up	yes
TGME49_271315	TGME49_271315		XM_018781615.1	GO:0005737(cytoplasm);GO:0070286(axonemal dynein complex assembly)	NA	NA	NA	4335	hypothetical protein TGME49_271315 [Toxoplasma gondii ME49]	mRNA	2.65492	2.89389	3.06044	1.08218	1.12225	1.5451	2.29608	1.19917	0.00033937	0.00226676	up	yes
TGME49_219090	TGME49_219090		XM_002370632.2	NA	NA	NA	NA	7564	hypothetical protein TGME49_219090 [Toxoplasma gondii ME49]	mRNA	2.57415	1.60258	1.67637	4.50933	4.67918	5.18589	0.407189	-1.29623	0.000340995	0.00227416	down	yes
TGME49_291860	TGME49_291860		XM_018782149.1	NA	NA	NA	NA	5268	HORMA domain-containing protein [Toxoplasma gondii ME49]	mRNA	1.01786	1.04221	0.800535	1.86703	1.86837	2.09992	0.490221	-1.0285	0.000390388	0.00254953	down	yes
TGME49_298090	TGME49_298090		XM_018782348.1	NA	NA	NA	NA	854	Toxoplasma gondii family B protein [Toxoplasma gondii ME49]	mRNA	1.89863	1.81369	2.23011	5.69016	3.96075	5.70743	0.386919	-1.3699	0.000411464	0.00266544	down	yes
TGME49_292600	TGME49_292600		XM_002372048.2	NA	NA	NA	NA	2427	hypothetical protein TGME49_292600 [Toxoplasma gondii ME49]	mRNA	4.54477	2.90391	4.62258	1.58788	1.19853	2.28289	2.38125	1.25172	0.000412073	0.00266742	up	yes
TGME49_258890	TGME49_258890		XM_002365062.2	NA	NA	NA	NA	3434	hypothetical protein TGME49_258890 [Toxoplasma gondii ME49]	mRNA	1.48109	0.651863	0.194915	3.8625	2.21575	3.88048	0.233751	-2.09695	0.000414485	0.00268107	down	yes
TGME49_289870	TGME49_289870		XM_018782097.1	NA	NA	NA	NA	5147	hypothetical protein TGME49_289870 [Toxoplasma gondii ME49]	mRNA	3.85623	4.13267	4.22049	10.6329	5.35683	11.0026	0.452328	-1.14456	0.00042509	0.0027356	down	yes
TGME49_257460	TGME49_257460		XM_002364939.1	NA	NA	NA	NA	3562	hypothetical protein TGME49_257460 [Toxoplasma gondii ME49]	mRNA	1.69064	3.41221	2.20226	6.45686	4.67739	7.00399	0.402746	-1.31206	0.000445919	0.00284059	down	yes
TGME49_216090	TGME49_216090		XM_018779713.1	NA	NA	NA	NA	7379	hypothetical protein TGME49_216090 [Toxoplasma gondii ME49]	mRNA	0.844817	0.698816	1.82439	2.71199	2.10884	3.62715	0.398679	-1.3267	0.000462164	0.00292505	down	yes
TGME49_316420	TGME49_316420		XM_002364768.1	NA	NA	NA	NA	7243	leucine rich repeat-containing protein [Toxoplasma gondii ME49]	mRNA	1.38737	5.57384	4.60171	14.2292	6.87756	11.2637	0.357206	-1.48517	0.000464898	0.00293878	down	yes
TGME49_223915	TGME49_223915		XM_018780026.1	NA	NA	NA	NA	5968	hypothetical protein TGME49_223915 [Toxoplasma gondii ME49]	mRNA	1.16642	1.47493	1.38838	3.54506	2.6996	3.76371	0.402636	-1.31245	0.000468586	0.00295507	down	yes
TGME49_309865	TGME49_309865		XM_018782591.1	NA	NA	NA	NA	6635	hypothetical protein TGME49_309865 [Toxoplasma gondii ME49]	mRNA	2.10355	2.69954	2.69317	1.09741	1.14436	0.921103	2.37008	1.24494	0.000472253	0.00296758	up	yes
TGME49_223830	TGME49_223830		XM_002366028.2	NA	NA	NA	NA	5976	fasciclin domain-containing protein [Toxoplasma gondii ME49]	mRNA	1.6983	0.607137	1.215	3.94254	1.91084	2.89958	0.402199	-1.31402	0.00049792	0.00310231	down	yes
TGME49_276830	TGME49_276830		XM_018781753.1	NA	NA	NA	NA	8377	hypothetical protein TGME49_276830 [Toxoplasma gondii ME49]	mRNA	2.25567	3.93986	1.4373	0.8485	0.867009	0.553628	3.36376	1.75007	0.000527214	0.00325719	up	yes
TGME49_251750	TGME49_251750		XM_002367373.2	NA	NA	NA	NA	8179	MORN repeat-containing protein [Toxoplasma gondii ME49]	mRNA	2.5253	3.02155	2.92565	6.1339	3.76742	7.8827	0.476411	-1.06972	0.000548709	0.00335937	down	yes
TGME49_306342	TGME49_306342		XM_018782480.1	NA	NA	NA	NA	5482	hypothetical protein TGME49_306342 [Toxoplasma gondii ME49]	mRNA	3.22217	2.72918	2.99215	1.74035	1.33466	1.39274	2.00179	1.00129	0.000580111	0.00351982	up	yes
TGME49_266065	TGME49_266065		XM_018781415.1	NA	NA	NA	NA	4848	hypothetical protein TGME49_266065 [Toxoplasma gondii ME49]	mRNA	1.12892	2.71169	1.36512	3.76174	3.48548	4.16806	0.456031	-1.1328	0.000692638	0.00408443	down	yes
TGME49_294225	TGME49_294225		XM_018782215.1	NA	NA	NA	NA	165	hypothetical protein TGME49_294225 [Toxoplasma gondii ME49]	mRNA	2.84432	1.49915	3.50929	9.38016	8.19707	5.5661	0.33931	-1.55932	0.000724932	0.0042521	down	yes
TGME49_215165	TGME49_215165		XM_018779678.1	NA	NA	NA	NA	6404	hypothetical protein TGME49_215165 [Toxoplasma gondii ME49]	mRNA	0.432323	0.921737	0.146593	1.80139	1.65271	2.88461	0.236744	-2.0786	0.000733424	0.00428479	down	yes
TGME49_266720	TGME49_266720		XM_002368710.1	NA	NA	NA	NA	4800	hypothetical protein TGME49_266720 [Toxoplasma gondii ME49]	mRNA	0.05172	0	0	1.64838	0.275196	0.626629	0.0202808	-5.62374	0.00074234	0.0043237	down	yes
TGME49_272450	TGME49_272450		XM_002365837.1	NA	NA	NA	NA	4250	hypothetical protein TGME49_272450 [Toxoplasma gondii ME49]	mRNA	0	0.45542	0	1.89216	1.17424	3.25396	0.072056	-3.79474	0.000745512	0.00432957	down	yes
TGME49_273468	TGME49_273468		XM_002365907.2	NA	NA	NA	NA	4179	hypothetical protein TGME49_273468 [Toxoplasma gondii ME49]	mRNA	2.51811	3.46322	2.7366	9.40321	3.98047	7.93096	0.409012	-1.28979	0.000748444	0.00434374	down	yes
TGME49_278630	TGME49_278630		XM_018781811.1	NA	NA	NA	NA	8243	tetratricopeptide repeat-containing protein [Toxoplasma gondii ME49]	mRNA	1.30276	1.26471	1.2742	0.379522	0.456789	0.910644	2.19907	1.13689	0.00077735	0.00448785	up	yes
TGME49_314482	TGME49_314482		XM_018782821.1	NA	NA	NA	NA	7073	hypothetical protein TGME49_314482 [Toxoplasma gondii ME49]	mRNA	1.98231	2.99392	1.17803	4.82554	2.706	15.607	0.265974	-1.91064	0.000778703	0.00449271	down	yes
TGME49_316390	TGME49_316390		XM_002364765.1	NA	NA	NA	NA	7240	hypothetical protein TGME49_316390 [Toxoplasma gondii ME49]	mRNA	0.520455	0.980858	0.49884	2.6516	2.52702	1.46166	0.301215	-1.73114	0.000876528	0.0049438	down	yes
TGME49_251900	TGME49_251900		XM_002367388.2	NA	NA	NA	NA	8197	hypothetical protein TGME49_251900 [Toxoplasma gondii ME49]	mRNA	0.784157	0.835502	0.938334	3.17627	1.29332	3.66337	0.314522	-1.66877	0.000888151	0.00499909	down	yes
TGME49_275680	TGME49_275680		XM_018781732.1	GO:0005634(nucleus)	NA	NA	NA	892	hypothetical protein TGME49_275680 [Toxoplasma gondii ME49]	mRNA	0	0	0	0.10644	0.019293	0.019074	0.00207172	-8.91495	0.000926064	0.00516696	down	yes
TGME49_244715	TGME49_244715		XM_018780728.1	NA	NA	NA	NA	2409	hypothetical protein TGME49_244715 [Toxoplasma gondii ME49]	mRNA	3.71407	6.37811	7.29367	2.17394	2.54386	2.98868	2.25601	1.17377	0.000948193	0.00527372	up	yes
TGME49_288520	TGME49_288520		XM_018782038.1	GO:0001556(oocyte maturation);GO:0001673(male germ cell nucleus);GO:0005524(ATP binding);GO:0006302(double-strand break repair);GO:0007130(synaptonemal complex assembly);GO:0007131(reciprocal meiotic recombination);GO:0007141(male meiosis I);GO:0007144(female meiosis I);GO:0007283(spermatogenesis);GO:0007286(spermatid development);GO:0042802(identical protein binding);GO:0048477(oogenesis)	NA	NA	NA	5015	ATPase, AAA family protein [Toxoplasma gondii ME49]	mRNA	3.88952	2.6287	3.6945	1.46503	1.05214	2.32442	2.10938	1.07682	0.000974295	0.00538829	up	yes
TGME49_270040	TGME49_270040		XM_002365641.1	NA	NA	NA	NA	4457	hypothetical protein TGME49_270040 [Toxoplasma gondii ME49]	mRNA	2.49476	3.38979	2.23766	6.68517	4.81187	6.67848	0.446876	-1.16205	0.000991519	0.00546638	down	yes
TGME49_297065	TGME49_297065		XM_018782300.1	NA	NA	NA	NA	756	hypothetical protein TGME49_297065 [Toxoplasma gondii ME49]	mRNA	1.37035	1.72016	1.24719	7.52013	2.90196	5.00989	0.281085	-1.83092	0.00101882	0.00559939	down	yes
TGME49_225315	TGME49_225315		XM_018780097.1	NA	NA	NA	NA	5828	hypothetical protein TGME49_225315 [Toxoplasma gondii ME49]	mRNA	1.10159	1.44145	1.30265	3.55545	2.0812	2.71204	0.460634	-1.11831	0.00111547	0.00602162	down	yes
TGME49_275400	TGME49_275400		XM_002371894.2	NA	NA	NA	NA	6476	hypothetical protein TGME49_275400 [Toxoplasma gondii ME49]	mRNA	0.432915	0.785671	0.608769	0.705071	1.37303	3.06616	0.355222	-1.49321	0.00117405	0.00629927	down	yes
TGME49_203330	TGME49_203330		XM_018779248.1	GO:0003674(molecular_function);GO:0005575(cellular_component);GO:0008150(biological_process)	NA	NA	NA	2748	hypothetical protein TGME49_203330 [Toxoplasma gondii ME49]	mRNA	2.55949	1.39875	2.25624	4.81076	2.55101	5.06827	0.499956	-1.00013	0.00119449	0.00636242	down	yes
TGME49_204505	TGME49_204505		XM_018779307.1	NA	NA	NA	NA	2635	hypothetical protein TGME49_204505 [Toxoplasma gondii ME49]	mRNA	0	0	0	0.635766	1.16081	0.67445	0.000121407	-13.0079	0.00123703	0.00654548	down	yes
TGME49_256035	TGME49_256035		XM_018781113.1	NA	NA	NA	NA	3630	hypothetical protein TGME49_256035 [Toxoplasma gondii ME49]	mRNA	0.172387	0	0	1.13617	0.728667	0.732733	0.0663648	-3.91344	0.00140744	0.00731108	down	yes
TGME49_209705	TGME49_209705		XM_018779480.1	NA	NA	NA	NA	491	hypothetical protein TGME49_209705 [Toxoplasma gondii ME49]	mRNA	0.751345	0.242279	0.387673	1.19135	1.72441	2.1821	0.270956	-1.88387	0.00156505	0.00797461	down	yes
TGME49_221265	TGME49_221265		XM_018779907.1	NA	NA	NA	NA	589	hypothetical protein TGME49_221265 [Toxoplasma gondii ME49]	mRNA	1.93925	1.98349	2.14613	5.91235	2.30067	4.13629	0.491434	-1.02493	0.00158374	0.00805955	down	yes
TGME49_319690	TGME49_319690		XM_002369805.2	NA	NA	NA	NA	1278	hypothetical protein TGME49_319690 [Toxoplasma gondii ME49]	mRNA	0	0	0	0.205991	0.071713	0.658442	0.000320463	-11.6076	0.00159806	0.00810529	down	yes
TGME49_234400	TGME49_234400		XM_018780399.1	NA	NA	NA	NA	6077	hypothetical protein TGME49_234400 [Toxoplasma gondii ME49]	mRNA	0.151211	0.399452	0.82504	1.73502	1.27197	1.92033	0.279199	-1.84063	0.00168959	0.00848317	down	yes
TGME49_313322	TGME49_313322		XM_018782759.1	NA	NA	NA	NA	6961	hypothetical protein TGME49_313322 [Toxoplasma gondii ME49]	mRNA	6.8349	7.92655	5.92288	13.9465	8.63698	19.2519	0.494422	-1.01618	0.00187574	0.00922688	down	yes
TGME49_207250	TGME49_207250		XM_018779384.1	GO:0003674(molecular_function);GO:0005739(mitochondrion);GO:0008150(biological_process)	NA	NA	NA	6511	electron-transfer-flavoprotein, alpha polypeptide [Toxoplasma gondii ME49]	mRNA	0.453076	0.62995	0.665579	1.60974	1.01524	1.20476	0.456587	-1.13104	0.00193935	0.00947102	down	yes
TGME49_244850	TGME49_244850		XM_018780734.1	GO:0005575(cellular_component)	NA	NA	NA	2415	GMC oxidoreductase [Toxoplasma gondii ME49]	mRNA	0.655609	0.886992	0.645639	0.274454	0.34227	0.395236	2.16238	1.11262	0.00198138	0.0096176	up	yes
TGME49_244510	TGME49_244510		XM_002366899.2	NA	NA	NA	NA	2386	AP2 domain transcription factor AP2VI-3 [Toxoplasma gondii ME49]	mRNA	1.22346	0.421723	0.918191	1.66357	1.56841	2.13859	0.4773	-1.06703	0.00204668	0.00991273	down	yes
TGME49_267490	TGME49_267490		XM_018781469.1	GO:0005764(lysosome);GO:0006508(proteolysis);GO:0008239(dipeptidyl-peptidase activity)	NA	K01275	EC:3.4.14.1	4732	preprocathepsin c precursor, putative [Toxoplasma gondii ME49]	mRNA	0.429902	0.920747	0.884932	1.64742	1.38284	1.78403	0.464364	-1.10667	0.00222789	0.0106268	down	yes
TGME49_269170	TGME49_269170		XM_002365569.1	NA	NA	NA	NA	4540	hypothetical protein TGME49_269170 [Toxoplasma gondii ME49]	mRNA	0	0	0	0.201108	0.06081	0.389744	0.000460361	-11.0849	0.00230928	0.0109675	down	yes
TGME49_236975	TGME49_236975		XM_018780476.1	NA	NA	NA	NA	6247	Toxoplasma gondii family D protein [Toxoplasma gondii ME49]	mRNA	0.194789	0.331344	0.104608	0.944452	0.45478	0.76156	0.291903	-1.77644	0.00242211	0.0113867	down	yes
TogoCr27	TogoCr27		unassigned_transcript_152	NA	NA	NA	NA	2		rRNA	1.00282	1.55842	0.911776	0.418871	0.338045	0.487213	2.79153	1.48106	0.00247565	0.0115828	up	yes
TGME49_265005	TGME49_265005		XM_018781387.1	NA	NA	NA	NA	4922	hypothetical protein TGME49_265005 [Toxoplasma gondii ME49]	mRNA	8.48199	6.23894	5.76575	2.01659	4.22279	3.12708	2.18724	1.12911	0.00257058	0.0119319	up	yes
TGME49_261240	TGME49_261240		XM_002365226.1	GO:0000788(nuclear nucleosome);GO:0006334(nucleosome assembly);GO:0031492(nucleosomal DNA binding);GO:0046982(protein heterodimerization activity)	NA	NA	NA	3265	histone H3 [Toxoplasma gondii ME49]	mRNA	10.2449	9.97008	8.35954	9.87547	31.8695	16.4581	0.490945	-1.02637	0.00258194	0.011972	down	yes
TGME49_237130	TGME49_237130		XM_018780483.1	GO:0005739(mitochondrion);GO:0005743(mitochondrial inner membrane);GO:0006122(mitochondrial electron transport, ubiquinol to cytochrome c);GO:0008121(ubiquinol-cytochrome-c reductase activity);GO:0009055(electron transfer activity);GO:0016020(membrane);GO:0016021(integral component of membrane);GO:0016491(oxidoreductase activity);GO:0022904(respiratory electron transport chain);GO:0045275(respira…	01100(Metabolic pathways)	NA	NA	6261	hypothetical protein TGME49_237120 [Toxoplasma gondii ME49]	mRNA	2.92118	4.91675	3.40927	2.52433	1.04826	1.54308	2.19858	1.13657	0.00265696	0.0122554	up	yes
TogoCr30	TogoCr30		unassigned_transcript_212	NA	NA	NA	NA	62		rRNA	1.00408	1.57348	0.911776	0.429745	0.374036	0.487213	2.70283	1.43447	0.00280138	0.0127943	up	yes
TGME49_244515	TGME49_244515		XM_018780720.1	NA	NA	NA	NA	2387	hypothetical protein TGME49_244515 [Toxoplasma gondii ME49]	mRNA	0.400891	0.651438	0.240398	1.14044	1.0635	1.26299	0.372874	-1.42324	0.00299278	0.0135212	down	yes
TGME49_280435	TGME49_280435		XM_018781850.1	NA	NA	NA	NA	2472	hypothetical protein TGME49_280435 [Toxoplasma gondii ME49]	mRNA	1.10927	0.806567	0.761386	1.88662	1.32851	2.70454	0.452259	-1.14478	0.00311627	0.0139575	down	yes
TGME49_321270	TGME49_321270		XM_018783014.1	NA	NA	NA	NA	564	putative transmembrane protein [Toxoplasma gondii CAST]	mRNA	0.635544	0.287073	0.537014	0	0	0	4865.44	12.2484	0.00320842	0.0142614	up	yes
TGME49_314715	TGME49_314715		XM_018782833.1	NA	NA	NA	NA	7090	hypothetical protein TGME49_314715 [Toxoplasma gondii ME49]	mRNA	0	0	0.133763	0.287582	0.977393	0.577671	0.0725929	-3.78403	0.00324074	0.0143616	down	yes
TGME49_277980	TGME49_277980		XM_002370461.2	NA	NA	NA	NA	8303	dynein light chain [Toxoplasma gondii ME49]	mRNA	2.32213	1.09896	1.3129	3.81555	5.90236	2.37376	0.391508	-1.35289	0.00335878	0.014788	down	yes
TGME49_290930	TGME49_290930		XM_018782127.1	GO:0000790(nuclear chromatin);GO:0003690(double-stranded DNA binding);GO:0005515(protein binding);GO:0005634(nucleus);GO:0005829(cytosol);GO:0007131(reciprocal meiotic recombination)	NA	NA	NA	5218	Mnd1 family protein [Toxoplasma gondii ME49]	mRNA	0.145358	1.19471	0.081098	2.07815	1.23683	2.93355	0.227441	-2.13644	0.00340103	0.014938	down	yes
TGME49_243110	TGME49_243110		XM_002366770.2	NA	NA	NA	NA	2249	hypothetical protein TGME49_243110 [Toxoplasma gondii ME49]	mRNA	0.647538	0.735273	0.681217	0.208649	0.315454	0.254906	2.64956	1.40575	0.00343974	0.0150467	up	yes
TGME49_264250	TGME49_264250		XM_018781362.1	NA	NA	NA	NA	3002	hypothetical protein TGME49_264250 [Toxoplasma gondii ME49]	mRNA	3.87344	2.78914	5.18679	1.04719	1.99021	0.67885	3.18853	1.67289	0.00344958	0.0150823	up	yes
TGME49_276810	TGME49_276810		XM_018781751.1	NA	NA	NA	NA	8379	hypothetical protein TGME49_276810 [Toxoplasma gondii ME49]	mRNA	1.70375	1.0787	2.81822	0.8092	1.07471	0.523714	2.32622	1.21799	0.00353571	0.0153825	up	yes
TGME49_258575	TGME49_258575		XM_018781184.1	NA	NA	NA	NA	3469	Dpy-30 motif protein [Toxoplasma gondii ME49]	mRNA	3.00262	1.75234	3.61061	6.4662	7.80186	5.88217	0.41516	-1.26826	0.0036082	0.0156361	down	yes
TGME49_244015	TGME49_244015		XM_018780694.1	NA	NA	NA	NA	2333	hypothetical protein TGME49_244015 [Toxoplasma gondii ME49]	mRNA	0	0	0	0.715075	0.718248	1.08594	0.000119083	-13.0357	0.0037444	0.0161075	down	yes
TGME49_278565	TGME49_278565		XM_018781808.1	NA	NA	NA	NA	8247	hypothetical protein TGME49_278565 [Toxoplasma gondii ME49]	mRNA	1.76979	0.877941	1.24026	2.65116	2.30506	3.1122	0.481878	-1.05326	0.00381183	0.0163576	down	yes
TGME49_286570	TGME49_286570		XM_018781987.1	NA	NA	NA	NA	1748	hypothetical protein TGME49_286570 [Toxoplasma gondii ME49]	mRNA	0.240761	0.447883	0.583896	0.845054	1.25078	1.88322	0.31981	-1.64471	0.00385658	0.0165094	down	yes
TGME49_205310	TGME49_205310		unassigned_transcript_40	NA	00970(Aminoacyl-tRNA biosynthesis)	NA	NA	2596		tRNA	1.31916	3.54432	1.12457	8.30865	5.64541	19.0335	0.181524	-2.46177	0.00395607	0.0168453	down	yes
TGME49_216720	TGME49_216720		XM_002370939.2	NA	NA	NA	NA	7319	hypothetical protein TGME49_216720 [Toxoplasma gondii ME49]	mRNA	2.88784	4.51398	7.83791	10.6837	20.3936	11.1652	0.360768	-1.47086	0.00416686	0.0176152	down	yes
TGME49_283770	TGME49_283770		XM_018781909.1	NA	NA	NA	NA	1905	hypothetical protein TGME49_283770 [Toxoplasma gondii ME49]	mRNA	6.21591	6.80589	5.34143	2.23839	2.79059	3.26672	2.21359	1.14639	0.00420281	0.0177416	up	yes
TGME49_230605	TGME49_230605		XM_018780265.1	NA	NA	NA	NA	3824	hypothetical protein TGME49_230605 [Toxoplasma gondii ME49]	mRNA	0.086745	0.123482	0.031314	0.786299	0.275559	0.356977	0.170239	-2.55437	0.00429111	0.0180624	down	yes
TGME49_310990	TGME49_310990		XM_002364302.2	NA	NA	NA	NA	6757	hypothetical protein TGME49_310990 [Toxoplasma gondii ME49]	mRNA	0.305445	0.244819	0.916896	1.81032	1.46128	1.57553	0.302686	-1.72411	0.00459615	0.0190374	down	yes
TGME49_205420	TGME49_205420		XM_002367732.2	GO:0004073(aspartate-semialdehyde dehydrogenase activity);GO:0005634(nucleus);GO:0005737(cytoplasm);GO:0005829(cytosol);GO:0009086(methionine biosynthetic process);GO:0009088(threonine biosynthetic process);GO:0009089(lysine biosynthetic process via diaminopimelate);GO:0051287(NAD binding)	00260(Glycine, serine and threonine metabolism);00261(Monobactam biosynthesis);00270(Cysteine and methionine metabolism);00300(Lysine biosynthesis);01100(Metabolic pathways);01110(Biosynthesis of secondary metabolites);01210(2-Oxocarboxylic acid metabolism);01230(Biosynthesis of amino acids)	K00133	EC:1.2.1.11	2584	aspartate-semialdehyde dehydrogenase [Toxoplasma gondii ME49]	mRNA	1.64281	1.23903	0.543172	0.299591	0.3939	0.490781	2.89208	1.53211	0.00460547	0.0190668	up	yes
TGME49_210740	TGME49_210740		XM_018779515.1	NA	NA	NA	NA	1450	hypothetical protein TGME49_210740 [Toxoplasma gondii ME49]	mRNA	0.918867	1.27669	0.65393	1.46053	1.82845	3.18381	0.440225	-1.18369	0.00464292	0.0191768	down	yes
TGME49_263030	TGME49_263030		XM_002365362.1	GO:0003774(motor activity);GO:0003777(microtubule motor activity);GO:0005868(cytoplasmic dynein complex);GO:0005875(microtubule associated complex);GO:0007018(microtubule-based movement)	NA	NA	NA	3125	dynein light chain 8 family E protein [Toxoplasma gondii ME49]	mRNA	5.25037	5.08734	5.72829	15.0456	6.85592	12.9287	0.461266	-1.11633	0.00466793	0.019262	down	yes
TogoCr29	TogoCr29		unassigned_transcript_204	NA	NA	NA	NA	54	cell wall-associated hydrolase, partial [Phaeodactylum tricornutum]	rRNA	0.875544	0.769447	0.281686	0.240732	0.139427	0.2499	3.05793	1.61256	0.00472536	0.0194626	up	yes
TGME49_222080	TGME49_222080		XM_002369986.2	NA	NA	NA	NA	672	hypothetical protein TGME49_222080 [Toxoplasma gondii ME49]	mRNA	3.08141	1.46476	1.20951	0	0.314921	0.785106	5.23231	2.38745	0.00473532	0.0194945	up	yes
TogoCr28	TogoCr28		unassigned_transcript_160	NA	NA	NA	NA	10	cell wall-associated hydrolase, partial [Phaeodactylum tricornutum]	rRNA	0.915288	0.703857	0.237103	0.240732	0.115964	0.214109	3.25198	1.70132	0.00522133	0.0210719	up	yes
TGME49_232390	TGME49_232390		XM_002368068.2	GO:0000480(endonucleolytic cleavage in 5'-ETS of tricistronic rRNA transcript (SSU-rRNA, 5.8S rRNA, LSU-rRNA));GO:0003723(RNA binding);GO:0003963(RNA-3'-phosphate cyclase activity);GO:0004521(endoribonuclease activity);GO:0005730(nucleolus)	03008(Ribosome biogenesis in eukaryotes)	NA	NA	3974	18S rRNA biogenesis protein RCL1 protein [Toxoplasma gondii ME49]	mRNA	1.47238	2.26287	1.15043	0.711317	0.788296	0.558289	2.37411	1.24738	0.00557212	0.0223341	up	yes
TGME49_285160	TGME49_285160		XM_002369133.1	GO:0004672(protein kinase activity);GO:0004693(cyclin-dependent protein serine/threonine kinase activity);GO:0005524(ATP binding);GO:0005634(nucleus);GO:0005737(cytoplasm);GO:0006468(protein phosphorylation);GO:0016301(kinase activity);GO:0016310(phosphorylation);GO:0016740(transferase activity);GO:0032839(dendrite cytoplasm);GO:0045773(positive regulation of axon extension);GO:0050773(regulation…	NA	K08824	EC:2.7.11.22	1860	cyclin-dependent kinase family 5 protein [Toxoplasma gondii ME49]	mRNA	1.02949	0.676578	0.970371	0.134654	0.388912	0.163409	3.89598	1.96199	0.0057738	0.0230168	up	yes
TGME49_240830	TGME49_240830		XM_002366661.2	GO:0016787(hydrolase activity)	NA	NA	NA	2143	hydrolase, alpha/beta fold family protein [Toxoplasma gondii ME49]	mRNA	1.04042	1.12624	0.543091	1.62299	2.22209	1.73194	0.485877	-1.04134	0.00587086	0.0233088	down	yes
TGME49_237080	TGME49_237080		XM_002369019.2	NA	NA	NA	NA	6257	hypothetical protein TGME49_237080 [Toxoplasma gondii ME49]	mRNA	0.280773	0.94225	0.108819	1.83228	0.874743	1.72673	0.300388	-1.7351	0.00602298	0.0237638	down	yes
TGME49_299260	TGME49_299260		XM_018782367.1	NA	NA	NA	NA	1141	hypothetical protein TGME49_299260 [Toxoplasma gondii ME49]	mRNA	0.561517	0.578401	0.341406	1.45982	0.822628	1.31142	0.412181	-1.27865	0.00644483	0.0251903	down	yes
TGME49_202060	TGME49_202060		XM_018779185.1	NA	NA	NA	NA	2878	hypothetical protein TGME49_202060 [Toxoplasma gondii ME49]	mRNA	1.08119	1.23735	0	0	0	0	7728.49	12.916	0.00652574	0.0254614	up	yes
TGME49_202260	TGME49_202260		XM_002367471.2	GO:0005515(protein binding)	NA	NA	NA	2857	hypothetical protein TGME49_202260 [Toxoplasma gondii ME49]	mRNA	0.430531	0.724427	1.13685	2.13204	1.38488	1.93735	0.420185	-1.25091	0.00684567	0.026545	down	yes
TGME49_243670	TGME49_243670		XM_002366825.1	NA	NA	NA	NA	2307	hypothetical protein TGME49_243670 [Toxoplasma gondii ME49]	mRNA	0.507381	0.013523	0.407958	1.13417	1.18422	2.01548	0.214326	-2.22212	0.00685202	0.0265463	down	yes
TGME49_311815	TGME49_311815		XM_018782691.1	NA	NA	NA	NA	6832	hypothetical protein TGP89_311815 [Toxoplasma gondii p89]	mRNA	2.02259	1.30491	1.18516	4.30399	1.98428	3.21106	0.47505	-1.07385	0.00687486	0.0266114	down	yes
TGME49_236900	TGME49_236900		XM_018780473.1	NA	NA	NA	NA	6239	hypothetical protein TGME49_236900 [Toxoplasma gondii ME49]	mRNA	0.84153	1.44856	2.03916	2.88793	2.32553	4.26401	0.456794	-1.13038	0.00699213	0.0269587	down	yes
TGME49_312540	TGME49_312540		XM_018782721.1	NA	NA	NA	NA	6892	TPA: hypothetical protein BN1205_096640 [Toxoplasma gondii VEG]	mRNA	0.482002	0.565429	0.436077	1.1355	1.02049	1.51425	0.404199	-1.30686	0.00728976	0.027778	down	yes
TGME49_265175	TGME49_265175		XM_018781393.1	NA	NA	NA	NA	4903	hypothetical protein TGCOUG_265175 [Toxoplasma gondii COUG]	mRNA	2.39026	1.29546	2.12359	1.06863	0.746012	0.743286	2.2711	1.18339	0.00739922	0.02811	up	yes
TGME49_306010	TGME49_306010		XM_002370332.1	NA	NA	NA	NA	5454	hypothetical protein TGME49_306010 [Toxoplasma gondii ME49]	mRNA	0.083093	0.357292	0.202974	1.55085	0.482307	1.18519	0.199903	-2.32262	0.00743623	0.0282141	down	yes
TGME49_322400	TGME49_322400		XM_018783047.1	NA	NA	NA	NA	8403	hypothetical protein TGME49_322400 [Toxoplasma gondii ME49]	mRNA	2.74196	2.75698	2.1695	0.591825	1.62047	0.919789	2.44835	1.29181	0.0078382	0.0294601	up	yes
TGME49_243550	TGME49_243550		XM_018780680.1	NA	NA	NA	NA	2296	H-SHIPPO 1, putative [Toxoplasma gondii ME49]	mRNA	0.465728	1.14764	0.332811	1.44398	1.44686	2.67172	0.349871	-1.51511	0.00831852	0.0308833	down	yes
TGME49_259290	TGME49_259290		XM_002365102.1	NA	NA	NA	NA	3393	SAG-related sequence SRS26C [Toxoplasma gondii ME49]	mRNA	0.95048	0.654178	0.446855	2.08909	0.517085	3.33104	0.345534	-1.5331	0.00856662	0.0316085	down	yes
TGME49_219348	TGME49_219348		XM_002364162.2	NA	NA	NA	NA	6600	SAG-related sequence SRS55M [Toxoplasma gondii ME49]	mRNA	0.124485	0.356006	0	1.21149	0.591109	0.755758	0.187812	-2.41264	0.00858408	0.0316558	down	yes
TGME49_297643	TGME49_297643		XM_018782325.1	NA	NA	NA	NA	808	hypothetical protein TGME49_297643 [Toxoplasma gondii ME49]	mRNA	0.603105	1.56331	0.535599	2.33115	3.90184	1.57763	0.345941	-1.5314	0.00878815	0.0322464	down	yes
TGME49_229915	TGME49_229915		XM_018780240.1	NA	NA	NA	NA	3766	hypothetical protein TGGT1_229915 [Toxoplasma gondii GT1]	mRNA	0.440563	0.17315	0.425631	0.926158	0.625541	1.75859	0.313974	-1.67129	0.00895412	0.0326649	down	yes
TGME49_253660	TGME49_253660		XM_002369381.1	NA	NA	NA	NA	1001	hypothetical protein TGME49_253660 [Toxoplasma gondii ME49]	mRNA	1.82451	2.45384	1.98885	0.672694	0.678633	0.784902	2.93376	1.55275	0.00897598	0.0327311	up	yes
TGME49_307080	TGME49_307080		XM_018782517.1	NA	NA	NA	NA	6516	hypothetical protein TGME49_307080 [Toxoplasma gondii ME49]	mRNA	3.06601	3.7174	7.42393	1.56522	2.0382	1.56219	2.75037	1.45962	0.00928406	0.0335904	up	yes
TGME49_212937	TGME49_212937		XM_018779581.1	NA	NA	NA	NA	1612	TPA: hypothetical protein BN1205_035295 [Toxoplasma gondii VEG]	mRNA	1.76761	1.06729	0.772506	3.62458	1.81357	2.8228	0.436682	-1.19535	0.00938459	0.0338845	down	yes
TGME49_269130	TGME49_269130		XM_002365565.2	NA	NA	NA	NA	4544	hypothetical protein TGME49_269130 [Toxoplasma gondii ME49]	mRNA	1.45372	2.9046	0.546053	3.90769	2.6946	4.55096	0.439726	-1.18532	0.00943186	0.0340043	down	yes
TGME49_233150	TGME49_233150		XM_002368133.1	NA	NA	NA	NA	4037	hypothetical protein TGME49_233150 [Toxoplasma gondii ME49]	mRNA	1.7764	1.05272	1.30057	2.82941	1.90021	4.02259	0.471845	-1.08362	0.00991786	0.0352751	down	yes
TGME49_261550	TGME49_261550		unassigned_transcript_50	NA	00970(Aminoacyl-tRNA biosynthesis)	NA	NA	3243		tRNA	4.32832	0.874522	1.77431	7.3561	9.82237	13.7438	0.225635	-2.14794	0.0104343	0.0367264	down	yes
TGME49_202440	TGME49_202440		XM_002367488.2	NA	NA	NA	NA	2838	hypothetical protein TGME49_202440 [Toxoplasma gondii ME49]	mRNA	1.41918	1.54947	0.765546	0.355767	0.328557	0.911063	2.34062	1.22689	0.0105237	0.0369525	up	yes
TGME49_328800	TGME49_328800		XM_018783112.1	NA	NA	NA	NA	8913	hypothetical protein TGME49_328800, partial [Toxoplasma gondii ME49]	mRNA	3.16599	1.71903	2.46746	1.03489	1.09205	0.406547	2.90212	1.53711	0.0115146	0.0397505	up	yes
TGME49_217650	TGME49_217650		XM_002371291.1	NA	NA	NA	NA	7673	hypothetical protein TGME49_217650 [Toxoplasma gondii ME49]	mRNA	0.118852	0.421083	0.37403	1.06586	0.613178	1.02977	0.337405	-1.56745	0.0118625	0.0406616	down	yes
TGME49_270290	TGME49_270290		XM_002365664.1	NA	NA	NA	NA	4431	hypothetical protein TGME49_270290 [Toxoplasma gondii ME49]	mRNA	0.134932	0.230475	0.411066	2.09068	0.485495	2.09185	0.166339	-2.58781	0.0121366	0.0414111	down	yes
TGME49_208770	TGME49_208770		XM_002369606.1	NA	NA	NA	NA	411	hypothetical protein TGME49_208770 [Toxoplasma gondii ME49]	mRNA	0.630469	2.0178	0.609284	2.23914	1.97228	4.61418	0.369102	-1.43791	0.0122391	0.0417123	down	yes
TGME49_242390	TGME49_242390		XM_002366728.2	GO:0003824(catalytic activity);GO:0005575(cellular_component);GO:0008152(metabolic process)	NA	NA	NA	2210	enoyl-coa hydratase/isomerase family protein [Toxoplasma gondii ME49]	mRNA	0.061834	0	0	0.303316	0.102328	0.169558	0.1075	-3.2176	0.0123566	0.0419828	down	yes
TGME49_275390	TGME49_275390		XM_002371893.1	NA	NA	NA	NA	6475	hypothetical protein TGME49_275390 [Toxoplasma gondii ME49]	mRNA	0.126417	0.25056	0.04233	0.604548	0.344499	3.85795	0.0872284	-3.51906	0.0123661	0.0419991	down	yes
TGME49_322700	TGME49_322700		XM_018783049.1	NA	NA	NA	NA	8410		mRNA	19.5157	14.5712	19.2629	8.52906	11.7074	4.03096	2.1984	1.13646	0.0143982	0.0473989	up	yes
TGME49_200480	TGME49_200480		XM_018779157.1	NA	NA	NA	NA	4670	Toxoplasma gondii family B protein [Toxoplasma gondii ME49]	mRNA	3.64401	2.36355	5.03352	0.62899	2.34071	1.28494	2.59507	1.37577	0.0144932	0.047555	up	yes
TGME49_238960	TGME49_238960		XM_002366507.2	GO:0005509(calcium ion binding)	NA	NA	NA	1988	EF hand domain-containing protein [Toxoplasma gondii ME49]	mRNA	2.04873	1.32903	2.141	0.711644	0.931885	0.980659	2.10304	1.07247	0.0152091	0.0494073	up	yes
