# Supplementary material for: Glabridin exhibits potent inhibitory effects against Toxoplasma gondii in vitro and in vivo
Source: Parasit Vectors. 2024 Dec 18;17:522. doi: 10.1186/s13071-024-06610-0 (PMC11656597; doi:10.1186/s13071-024-06610-0)
Supplement: Supplementary file 2 — Additional file 2: Table S2. Differentially accumulated metabolites of Toxoplasma gondii after glabridin treatment. [file 13071_2024_6610_MOESM2_ESM.xlsx]

## Sheet: Additional file 2
ID	C1-24h-1	C1-24h-2	C1-24h-3	C1-24h-4	C1-24h-5	C1-24h-6	Y1-24h-1	Y1-24h-2	Y1-24h-3	Y1-24h-4	Y1-24h-5	Y1-24h-6	ratio	t.test_p.value	wilcox.test_p.value	t.test_p.value_BHcorrect	wilcox.test_p.value_BHcorrect	VIP	cv	regulated	MZ	RT	IsAnnotated	IsMS2ident	MS2Metabolite	MS2superclass	MS2class	MS2hmdb	MS2kegg	MS2keggPathway	NumberMS1hmdb	MS1hmdbName	MS1hmdbID	NumberMS1kegg	MS1keggName	MS1keggID
neg-M107T462	3.19172e+06	9.27044e+06	6.64533e+06	5.38374e+06	3.33177e+06	8.92809e+06	3.09489e+06	2.75075e+06	2.85298e+06	5.02146e+06	3.54415e+06	3.12029e+06	0.554664	0.0408366	0.025974	0.679905	0.503208	2.26415	0.144384	down	107.025	7.69973	1	0	-	Unknown	-	-	-	-	1	1-Tridecene-3,5,7,9,11-pentayne	HMDB0035400	1	1-Tridecene-3,5,7,9,11-pentayne	C08464
neg-M113T82	196245	232868	211463	143688	173243	187191	19689.5	33105.8	40278.1	190443	32970.1	174289	0.428739	0.0247165	0.0411255	0.568919	0.598849	3.25241	0.193053	down	113.055	1.35992	0	0	-	Unknown	-	-	-	-	0	-	-	0	-	-
neg-M118T313	1.04765e+07	1.27054e+07	1.17042e+07	1.19892e+07	1.25593e+07	1.1864e+07	2.10688e+07	1.35322e+07	2.20838e+07	2.17924e+07	1.47951e+07	2.28898e+07	1.62924	0.00319832	0.0021645	0.18844	0.112592	2.19576	0.230683	up	117.929	5.21932	0	0	-	Unknown	-	-	-	-	0	-	-	0	-	-
neg-M119T313	486668	2.10357e+06	1.826e+06	1.9628e+06	1.97283e+06	1.91575e+06	3.06129e+06	3.04267e+06	5.51546e+06	4.50836e+06	3.54573e+06	5.48409e+06	2.45019	0.00693611	0.0021645	0.288971	0.112592	3.24599	0.0656005	up	118.927	5.21874	1	0	-	Unknown	-	-	-	-	1	Dichlorodifluoromethane	HMDB0029570	0	-	-
neg-M123T227	435658	2.07898e+06	568312	313968	427638	1.67161e+06	183340	252718	285960	125281	112065	103166	0.193322	0.00445303	0.0021645	0.224359	0.112592	3.38989	0.312658	down	122.976	3.77896	1	0	-	Unknown	-	-	-	-	0	-	-	1	Sulfoacetaldehyde	C00593
neg-M133T313	9.99866e+06	5.32344e+06	5.88446e+06	4.00747e+06	9.13238e+06	3.53195e+06	1.10371e+07	1.10656e+07	9.07831e+06	1.08207e+07	9.78249e+06	1.09225e+07	1.65547	0.019789	0.0151515	0.517593	0.387354	2.31852	0.0555972	up	132.9	5.21049	0	0	-	Unknown	-	-	-	-	0	-	-	0	-	-
neg-M135T313	1.43694e+08	1.12702e+08	1.15984e+08	8.3163e+07	1.24485e+08	6.9772e+07	2.15576e+08	2.1935e+08	1.91788e+08	2.01271e+08	1.97223e+08	2.15779e+08	1.9098	0.00138389	0.0021645	0.105539	0.112592	2.74318	0.0623317	up	134.895	5.21285	0	0	-	Unknown	-	-	-	-	0	-	-	0	-	-
neg-M135T342	1.49721e+08	1.65759e+08	1.20868e+08	8.60005e+07	3.33155e+08	1.45956e+08	1.01104e+08	9.41216e+07	8.39215e+07	1.15923e+08	9.00816e+07	7.28328e+07	0.557171	0.0391176	0.025974	0.67372	0.503208	2.03622	0.112933	down	134.895	5.70175	1	0	-	Unknown	-	-	-	-	0	-	-	1	Pentachloroethane	C19496
neg-M137T309	6.04758e+07	3.62789e+07	3.73732e+07	2.8266e+07	4.06363e+07	2.91099e+07	7.03968e+07	7.23244e+07	6.2392e+07	6.59637e+07	6.44004e+07	7.08169e+07	1.75021	0.00281351	0.0021645	0.173359	0.112592	2.49837	0.028925	up	136.892	5.14175	0	0	-	Unknown	-	-	-	-	0	-	-	0	-	-
neg-M137T469	3.44817e+07	5.48799e+07	1.83239e+07	5.8865e+07	2.06036e+07	2.27507e+07	2.10028e+07	1.38493e+07	1.44206e+07	1.76739e+07	1.69056e+07	1.26546e+07	0.459765	0.0198037	0.00865801	0.517593	0.279761	2.32398	0.3571	down	136.891	7.8244	0	0	-	Unknown	-	-	-	-	0	-	-	0	-	-
neg-M138T310	4.7775e+06	3.3224e+06	4.01628e+06	3.31622e+06	4.48259e+06	3.20776e+06	7.39618e+06	1.18699e+07	6.94202e+06	6.91975e+06	7.06915e+06	7.7685e+06	2.07439	7.60004383861016e-05	0.0021645	0.013595	0.112592	2.86546	0.0598622	up	137.892	5.16502	0	0	-	Unknown	-	-	-	-	0	-	-	0	-	-
neg-M139T313	804732	859212	846753	693394	975387	767639	1.80704e+06	2.6727e+06	1.5482e+06	1.74805e+06	1.67963e+06	1.88649e+06	2.29267	1.49449973152366e-05	0.0021645	0.00373583	0.112592	2.99367	0.102697	up	138.89	5.2164	0	0	-	Unknown	-	-	-	-	0	-	-	0	-	-
neg-M143T481	6.25276e+06	1.08527e+07	9.5146e+06	8.23692e+06	3.64174e+06	4.15793e+06	4.37562e+06	5.01544e+06	3.45871e+06	3.22291e+06	4.93922e+06	2.9917e+06	0.562717	0.0375453	0.0649351	0.667873	0.6969	1.67035	0.142627	down	142.944	8.01641	1	0	-	Unknown	-	-	-	-	1	Nitroprusside	HMDB0014470	1	Nitroprusside	C07269
neg-M146T53	368412	445861	385564	436504	509711	439084	326273	320326	272485	165655	221057	390623	0.65622	0.0139433	0.00865801	0.425696	0.279761	2.01031	0.164987	down	145.971	0.883206	0	0	-	Unknown	-	-	-	-	0	-	-	0	-	-
neg-M157T446	1.04023e+06	722244	1.23051e+06	1.17435e+06	1.24713e+06	1.19049e+06	1.95339e+06	2.24587e+06	1.09597e+06	1.21335e+06	1.18899e+06	2.38494e+06	1.5265	0.0484686	0.179654	0.722307	0.893206	1.45646	0.171661	up	156.944	7.42743	0	0	-	Unknown	-	-	-	-	0	-	-	0	-	-
neg-M158T220	481690	655036	904434	533038	756294	505177	1.64315e+06	771485	1.07729e+06	896524	895735	730109	1.56799	0.0202747	0.0411255	0.522786	0.598849	1.95845	0.287492	up	157.931	3.66719	0	0	-	Unknown	-	-	-	-	0	-	-	0	-	-
neg-M161T439	3.89986e+06	4.87116e+06	8.44493e+06	1.1505e+07	6.05469e+06	4.40563e+06	2.8151e+06	3.52168e+07	3.81861e+07	3.80359e+07	3.79029e+07	1.13e+07	4.17181	0.0415379	0.0930736	0.684615	0.774094	3.22243	0.489918	up	161.01	7.3219	1	0	-	Unknown	-	-	-	-	8	4-Hydroxy-2-oxoglutaric acid;D-4-Hydroxy-2-oxoglutarate;S-2-Propenyl 1-propenesulfinothioate;S-1-Propenyl 2-propenesulfinothioate;R-2-Propenyl 1-propenesulfinothioate;R-1-Propenyl 2-propenesulfinothioate;Allicin;Zwiebelane B	HMDB0002070;HMDB0060466;HMDB0032750;HMDB0032751;HMDB0032752;HMDB0032753;HMDB0033963;HMDB0040718	4	4-Hydroxy-2-oxoglutarate;(4R)-4-Hydroxy-2-oxoglutarate;(4S)-4-Hydroxy-2-oxoglutarate;Allicin	C01127;C05946;C20485;C07600
neg-M162T301	1.77395e+07	1.97982e+07	1.10853e+07	1.10047e+07	1.08243e+07	1.13122e+07	2.31271e+07	1.40012e+07	2.64756e+07	2.5094e+07	2.59939e+07	2.52978e+07	1.71211	0.00450798	0.00865801	0.224359	0.279761	2.05829	0.0783824	up	161.913	5.01103	0	0	-	Unknown	-	-	-	-	0	-	-	0	-	-
neg-M162T341	6.69352e+06	5.55931e+07	1.07938e+07	2.71993e+07	4.20167e+07	1.52809e+07	7.84392e+07	8.02354e+07	4.90209e+07	5.43566e+07	8.86973e+07	9.06634e+07	2.80125	0.0113622	0.00865801	0.38746	0.279761	3.36832	0.137836	up	161.913	5.67737	0	0	-	Unknown	-	-	-	-	0	-	-	0	-	-
neg-M168T313	94902.7	71930.6	75837.9	96154.6	82555.8	77301	273998	313261	429540	265995	259604	244922	3.58408	1.06445962499221e-06	0.0021645	0.000409188	0.112592	3.77633	0.177338	up	167.837	5.21519	0	0	-	Unknown	-	-	-	-	0	-	-	0	-	-
neg-M170T313	116759	89581.1	82238.2	93626.2	74800.3	82249	317381	391583	277927	271338	303765	297179	3.44768	4.66507918913289e-08	0.0021645	3.3955887913923e-05	0.112592	3.78426	0.060668	up	169.834	5.21398	0	0	-	Unknown	-	-	-	-	0	-	-	0	-	-
neg-M172T313	37838.7	16236.2	13960.4	12087.6	12286.8	21619.9	107555	167144	164823	61050.5	103450	87052.5	6.06049	1.81818327936531e-05	0.0021645	0.00436316	0.112592	4.45285	0.36575	up	171.831	5.21312	0	0	-	Unknown	-	-	-	-	0	-	-	0	-	-
neg-M173T446	968596	1.01482e+06	2.10861e+06	1.93078e+06	1.68312e+06	1.95912e+06	4.61218e+06	4.52432e+06	5.55327e+06	5.16015e+06	5.52541e+06	2.55406e+06	2.88973	0.000191779	0.0021645	0.0283466	0.112592	3.40107	0.345853	up	172.958	7.42636	0	0	-	Unknown	-	-	-	-	0	-	-	0	-	-
neg-M179T242_2	102191	95696.8	81464.5	87462.9	99944.5	96785.5	289485	101501	106943	330804	271221	105432	2.13893	0.0427446	0.004329	0.693934	0.172375	2.19043	0.412072	up	178.913	4.02872	0	0	-	Unknown	-	-	-	-	0	-	-	0	-	-
neg-M183T28	181839	694923	514830	90322.4	163091	137674	724123	613698	735945	495176	486708	564916	2.03097	0.0299113	0.0649351	0.604202	0.6969	2.97111	0.0464296	up	182.919	0.472062	0	0	-	Unknown	-	-	-	-	0	-	-	0	-	-
neg-M186T260	460543	785386	1.00439e+06	561365	1.12525e+06	846872	817108	462678	375510	476828	526598	365478	0.632176	0.0348273	0.0649351	0.644686	0.6969	1.91764	0.0626004	down	186.121	4.3404	0	0	-	Unknown	-	-	-	-	0	-	-	0	-	-
neg-M187T313	755816	784045	731971	732475	617788	572371	396317	540194	388279	442770	444483	459437	0.636906	7.98428990851322e-05	0.0021645	0.0140884	0.112592	1.75194	0.174896	down	187.076	5.22072	1	0	-	Unknown	-	-	-	-	5	Trigoforin;(E)-3-(2-Methylpropylidene)-1(3H)-isobenzofuranone;3-Butylidene-1(3H)-isobenzofuranone;Allyl cinnamate;Isoeugenol phenylacetate	HMDB0029495;HMDB0032028;HMDB0032061;HMDB0041219;HMDB0037278	6	cis-2,3-Dihydro-2,3-dihydroxybiphenyl;Butylidenephthalide;Crimidine;Istamycin_AP;RU_5135;Randainol	C06589;C16924;C19138;C17984;C13797;C10878
neg-M188T313	199039	175922	140605	161641	148824	155660	477289	442570	459041	654275	496227	498791	3.08467	4.71661961244625e-08	0.0021645	3.3955887913923e-05	0.112592	3.75373	0.090944	up	188.084	5.22072	1	0	-	Unknown	-	-	-	-	2	3-Acetyl-2,7-naphthyridine;4-Hydroxy-1H-indole-3-acetonitrile	HMDB0037296;HMDB0038462	1	N'-Nitrosoanatabine	C19478
neg-M197T16	85687.5	36810.1	29175.8	29417.8	178903	118688	167710	150724	155965	156889	219322	169553	2.13119	0.0251861	0.0411255	0.570374	0.598849	3.03555	0.203258	up	196.906	0.2674	0	0	-	Unknown	-	-	-	-	0	-	-	0	-	-
neg-M199T161	2.75057e+06	3.93048e+06	4.81732e+06	2.0487e+06	4.18392e+06	6.91972e+06	7.02622e+06	6.75819e+06	8.43659e+06	4.55664e+06	6.50355e+06	5.7314e+06	1.58262	0.0315671	0.0411255	0.618895	0.598849	1.98144	0.430404	up	198.808	2.68777	0	0	-	Unknown	-	-	-	-	0	-	-	0	-	-
neg-M201T313	228501	233134	206644	221843	217740	194379	840641	815518	787962	729169	785470	836009	3.68194	1.42327276229859e-11	0.0021645	6.40401579396249e-08	0.112592	4.18311	0.1712	up	201.092	5.21941	1	0	-	Unknown	-	-	-	-	10	6-Acetyl-2,2-dimethyl-2H-1-benzopyran;3-(3-Methylbutylidene)-1(3H)-isobenzofuranone;Scopolamine;Cocaine;Fenoterol;6-Hydroxyetodolac;7-Hydroxyetodolac;alpha-noroxycodol;beta-noroxycodol;beta-oxymorphol	HMDB0030816;HMDB0031663;HMDB0003573;HMDB0015043;HMDB0015405;HMDB0060543;HMDB0060544;HMDB0061074;HMDB0061075;HMDB0061076	7	Tremetone;Sannamycin_B;Istamycin_B0;Cocaine;Scopolamine;Carinatine;11alpha-Hydroxygalanthamine	C08992;C17711;C17990;C01416;C01851;C08523;C12172
neg-M210T169	380666	455112	269519	368928	262993	287297	788534	698827	407507	493542	476654	346811	1.58649	0.0205669	0.025974	0.525801	0.503208	1.57523	0.398489	up	209.949	2.81994	0	0	-	Unknown	-	-	-	-	0	-	-	0	-	-
neg-M212T44	97088.3	43023.4	46030.3	51848.2	38533.3	47899.8	24262.7	44964.3	41478.1	30326.2	26125.2	13753.3	0.557635	0.0219951	0.0151515	0.539151	0.387354	1.88445	0.302284	down	211.837	0.727022	0	0	-	Unknown	-	-	-	-	0	-	-	0	-	-
neg-M218T322	836281	819144	1.37076e+06	1.40253e+06	1.72352e+06	1.6068e+06	1.29459e+06	3.48856e+06	2.79166e+06	1.82631e+06	2.22977e+06	1.54867e+06	1.69861	0.0291249	0.0649351	0.596769	0.6969	2.19549	0.257417	up	217.854	5.36997	0	0	-	Unknown	-	-	-	-	0	-	-	0	-	-
neg-M219T96	1.29826e+06	2.13655e+06	1.4399e+06	955906	1.60604e+06	1.24049e+06	3.64635e+06	1.64723e+06	1.55293e+06	3.58469e+06	1.97971e+06	1.8632e+06	1.64503	0.0384135	0.0411255	0.669393	0.598849	1.92114	0.206656	up	219.047	1.60022	1	0	-	Unknown	-	-	-	-	3	2-(2-Thienylmethylene)-1,6-dioxaspiro[4.4]non-3-ene;Chrycorin;N-Desmethyleletriptan	HMDB0034857;HMDB0035149;HMDB0013919	0	-	-
neg-M223T552	1.70247e+06	1.59538e+06	1.94785e+06	2.18119e+06	2.05274e+06	2.02563e+06	2.09098e+06	1.94659e+06	869157	758248	1.12554e+06	731993	0.653831	0.0426043	0.0930736	0.692676	0.774094	1.71713	0.0562845	down	223.028	9.20522	1	0	-	Unknown	-	-	-	-	1	4-Hydroxy-5-(dihydroxyphenyl)-valeric acid-O-methyl-O-sulphate	HMDB0059977	1	Quinoclamin	C18584
neg-M228T62	395598	289035	410219	336252	312974	326640	150062	146594	191162	303225	266508	181605	0.598419	0.00482332	0.004329	0.235258	0.172375	2.37369	0.0726819	down	228.031	1.0399	1	0	-	Unknown	-	-	-	-	1	1-O-Sinapoylglucose	HMDB0041175	3	Resazurin;1-O-Sinapoyl-beta-D-glucose;4-O-beta-D-Glucosyl-sinapate	C11178;C01175;C02919
neg-M229T83	54914	27681.5	66910.6	30548.2	54905.7	40634.8	74715	50606.6	68931.9	122150	50326	62133.5	1.55614	0.0481092	0.0930736	0.722307	0.774094	1.84644	0.0296414	up	228.972	1.37675	1	0	-	Unknown	-	-	-	-	1	dUDP	HMDB0001000	1	dUDP	C01346
neg-M233T198	256512	146162	170133	149137	158567	160811	99275.5	48133	94456.2	34725.2	68046.2	124866	0.450871	0.00536838	0.0021645	0.252137	0.112592	2.94105	0.157896	down	233.057	3.2932	1	0	-	Unknown	-	-	-	-	5	fluticasone 17beta-carboxylic acid;4,5-Dihydroniveusin A;Pteroside P;(10S,11R)-Pterosin C 4-glucoside;Indole-3-acetic-acid-O-glucuronide	HMDB0061092;HMDB0032844;HMDB0036608;HMDB0038717;HMDB0060001	0	-	-
neg-M235T193	470164	316370	428522	342370	301735	288962	198480	184819	190868	236509	213559	198287	0.569112	0.000468012	0.0021645	0.0561552	0.112592	2.1409	0.0911869	down	235.072	3.2248	1	0	-	Unknown	-	-	-	-	5	N'-Formylkynurenine;L-Formylkynurenine;Methyl 2,6-dihydroxy-4-quinolinecarboxylate;8-Methoxykynurenate;Allithiamine	HMDB0001200;HMDB0060485;HMDB0039387;HMDB0060426;HMDB0031758	5	L-Formylkynurenine;N-Formyl-D-kynurenine;N,N-Dihydroxy-L-tryptophan;5-Hydroxyindolepyruvate;8-Methoxykynurenate	C02700;C15605;C19717;C05646;C05830
neg-M238T283	53751	30121.3	50596.9	72414.7	28118.5	26755.9	91736.1	158672	102214	153435	66907.6	141443	2.72926	0.00093709	0.004329	0.082655	0.172375	3.26633	0.435031	up	238.153	4.71802	0	0	-	Unknown	-	-	-	-	0	-	-	0	-	-
neg-M239T428	3.34937e+06	4.47582e+06	3.04036e+06	6.15348e+06	3.01386e+06	3.55163e+06	7.38385e+06	8.82204e+06	6.542e+06	1.73229e+07	6.69101e+06	9.29573e+06	2.37688	0.00133915	0.0021645	0.104797	0.112592	3.08927	0.0477823	up	239.202	7.14138	1	1	9-Pentadecenoic acid	Lipids and lipid-like molecules	Fatty Acyls	HMDB0029765	null	-	10	9-Pentadecenoic acid;Isobutyl 10-undecenoate;Exaltolide;Butyl undecylenate;Rhodinyl isovalerate;Menthyl isovalerate;Citronellyl pentanoate;Citronellyl isovalerate;Auberganol;15,5-Farnesanolide	HMDB0029765;HMDB0032347;HMDB0034455;HMDB0036426;HMDB0037190;HMDB0037211;HMDB0037229;HMDB0038954;HMDB0039715;HMDB0040997	1	Cryptomeridiol	C17676
neg-M239T552	1.80634e+06	1.89343e+06	2.16187e+06	2.20009e+06	2.02776e+06	2.75101e+06	2.30981e+06	978260	932324	762457	1.02175e+06	867058	0.535155	0.00611492	0.0411255	0.272417	0.598849	2.27659	0.0142736	down	239.06	9.20514	1	0	-	Unknown	-	-	-	-	2	Propyl 1-(propylsulfinyl)propyl disulfide;Methyl 4-chloro-1H-indole-3-acetate	HMDB0033071;HMDB0032937	1	Chlorbufam	C19060
neg-M240T428	900968	1.09201e+06	721216	875709	399012	706263	1.24711e+06	1.18446e+06	1.03575e+06	1.39378e+06	971437	1.49006e+06	1.5596	0.0181525	0.00865801	0.498031	0.279761	1.77638	0.284666	up	240.205	7.14102	0	0	-	Unknown	-	-	-	-	0	-	-	0	-	-
neg-M240T552	115187	156852	249060	151412	205769	235892	261296	52120.4	34794	19542.8	25236.6	17761.8	0.36866	0.0129986	0.0649351	0.408286	0.6969	3.55685	0.0448059	down	240.059	9.20563	0	0	-	Unknown	-	-	-	-	0	-	-	0	-	-
neg-M247T208	164215	59112.6	61460	70548.2	46700.1	56165.9	19302.6	59580.6	18426	20213.8	45126.8	34640	0.430574	0.0110211	0.0151515	0.382931	0.387354	2.46776	0.0748955	down	246.982	3.46462	0	0	-	Unknown	-	-	-	-	0	-	-	0	-	-
neg-M248T249	854960	771659	959331	760728	1.6786e+06	1.27994e+06	504119	268981	585497	554646	461238	706934	0.488709	0.00336479	0.0021645	0.194378	0.112592	2.51938	0.040448	down	248.08	4.15609	1	0	-	Unknown	-	-	-	-	5	S-Acetyldihydrolipoamide;S-Acetyldihydrolipoamide-E;Hexahydro-2',4-dimethylspiro[1,3-dithiolo[4,5-c]furan-2,3'(2'H)-furan];Hexahydro-2',3alpha-dimethylspiro[1,3-dithiolo[4,5-b]furan-2,3'(2'H)-furan];Cinnzeylanine	HMDB0001526;HMDB0006878;HMDB0037808;HMDB0037809;HMDB0036011	1	S-Acetyldihydrolipoamide	C01136
neg-M249T250	207410	187618	223502	201010	410016	336506	148142	47181.9	154381	107860	90865.2	156007	0.449815	0.00579514	0.0021645	0.264053	0.112592	2.51526	0.0877233	down	248.582	4.15981	0	0	-	Unknown	-	-	-	-	0	-	-	0	-	-
neg-M251T196_1	989596	594283	781317	566280	592022	479872	443275	322254	317574	193314	279152	244976	0.449758	0.000448188	0.0021645	0.0545034	0.112592	2.30473	0.0453321	down	251.067	3.27327	1	0	-	Unknown	-	-	-	-	2	5-Hydroxy-N-formylkynurenine;N5-(3,4-Dioxo-1,5-cyclohexadien-1-yl)-L-glutamine	HMDB0004086;HMDB0035993	2	5-Hydroxy-N-formylkynurenine;3,4-Dihydro-7-methoxy-2-methylene-3-oxo-2H-1,4-benzoxazine-5-carboxylic_acid	C05648;C11468
neg-M251T196_2	81363.3	51791.2	77090.7	54725.1	77233.2	73596.5	48061.8	59144	37019.3	37587.2	38232	37449.5	0.619273	0.0016024	0.00865801	0.117508	0.279761	1.6143	0.0259106	down	251.115	3.26424	1	0	-	Unknown	-	-	-	-	2	(E)-1-[4-Hydroxy-3-(3-methyl-1,3-butadienyl)phenyl]-2-(3,5-dihydroxyphenyl)ethylene;1-Methoxy-4-[5-(4-methoxyphenoxy)-3-penten-1-ynyl]benzene	HMDB0033331;HMDB0041305	1	(2-Butylbenzofuran-3-yl)(4-hydroxyphenyl)ketone	C15049
neg-M252T59	550938	866408	971250	672608	978887	389299	966542	759524	1.3169e+06	1.46561e+06	1.50986e+06	1.03305e+06	1.59198	0.027077	0.0411255	0.583741	0.598849	1.92376	0.116308	up	252.047	0.98121	1	0	-	Unknown	-	-	-	-	3	Sulfamethoxazole;Isosorbide Dinitrate;Vestitone 7-glucoside	HMDB0015150;HMDB0015021;HMDB0033012	4	Sulfamethoxazole;Isosorbide_dinitrate;Eleganin;Graminiliatrin	C07315;C07456;C09401;C09469
neg-M253T454	1.64882e+08	2.94865e+08	1.447e+08	1.94294e+08	1.35526e+08	1.47884e+08	3.98986e+08	3.2774e+08	3.65865e+08	2.3748e+08	2.44511e+08	2.58391e+08	1.69382	0.00487052	0.0151515	0.236279	0.387354	2.13846	0.0832739	up	253.217	7.57338	1	1	(Z)-14-Methyl-6-pentadecenoic acid	Lipids and lipid-like molecules	Fatty Acyls	HMDB0041422	null	-	13	Hypogeic acid;Palmitoleic acid;Trans-Hexa-dec-2-enoic acid;Palmitelaidic acid;(E)-6-Hexadecenoic acid;5-Dodecyldihydro-2(3H)-furanone;15-Hexadecanolide;(Z)-5-Hexadecenoic acid;(E)-3-Hexadecenoic acid;(Z)-13-Hexadecenoic acid;(E)-11-Hexadecenoic acid;Citronellyl hexanoate;(Z)-14-Methyl-6-pentadecenoic acid	HMDB0002186;HMDB0003229;HMDB0010735;HMDB0012328;HMDB0031053;HMDB0031145;HMDB0031711;HMDB0032638;HMDB0033791;HMDB0035877;HMDB0037647;HMDB0038958;HMDB0041422	1	(9Z)-Hexadecenoic_acid	C08362
neg-M254T455	2.66076e+07	1.92853e+07	2.28602e+07	3.08981e+07	1.99994e+07	2.35131e+07	6.23747e+07	5.28657e+07	5.84321e+07	4.63909e+07	6.16013e+07	6.7087e+07	2.43604	2.99782015864204e-06	0.0021645	0.000930255	0.112592	3.27927	0.0872735	up	254.221	7.58015	0	0	-	Unknown	-	-	-	-	0	-	-	0	-	-
neg-M255T213	767155	530804	465425	551113	448416	404809	769566	797905	764033	861894	789984	798074	1.50943	0.0046929	0.004329	0.230773	0.172375	2.0584	0.0169002	up	255.089	3.54383	1	0	-	Unknown	-	-	-	-	2	Tirofiban;Dodecamethylpentasiloxane	HMDB0014913;HMDB0062731	6	Phenylgalactoside;Aryl_beta-D-glucoside;Phenyl_beta-D-glucopyranoside;N-Acetoxy-IQ;Clomazone;Tirofiban	C02578;C03097;C11611;C20290;C11095;C07965
neg-M255T454	1.24307e+06	1.19744e+06	2.12309e+06	2.22119e+06	1.22371e+06	3.36601e+06	2.07532e+06	2.91608e+06	3.4838e+06	4.23071e+06	2.31608e+06	4.32391e+06	1.70081	0.0256815	0.0411255	0.571558	0.598849	2.26398	0.414819	up	255.224	7.57297	0	0	-	Unknown	-	-	-	-	0	-	-	0	-	-
neg-M256T554	9.36535e+06	2.49313e+07	2.41461e+07	1.42289e+07	2.03085e+07	1.34445e+07	1.33083e+08	1.44404e+07	6.50581e+07	6.6684e+07	1.52818e+08	7.16935e+07	4.73364	0.00771618	0.0151515	0.308613	0.387354	3.73076	0.354307	up	256.236	9.22665	0	0	-	Unknown	-	-	-	-	0	-	-	0	-	-
neg-M259T267	76218	67530.5	69715.4	92828.3	80377.3	66878.4	286838	301372	289234	233922	298082	291554	3.75044	4.90659090864337e-09	0.0021645	5.88725487825089e-06	0.112592	3.84895	0.0847358	up	259.096	4.44888	1	0	-	Unknown	-	-	-	-	18	Celerin;Apigravin;(E)-Suberenol;Citrusal;(R)-Meranzin;(S)-Auraptenol;Dihydrowyerone;7-Methoxy-5-prenyloxycoumarin;5,6-Dihydroyangonin;7,8-Dihydroyangonin;Cyperine;3-(1,1-Dimethylallyl)scopoletin;7-Hydroxy-5-isopropyl-2-methoxy-3-methyl-1,4-naphthoquinone;Anhydromarasmone;Wyerol;Pergillin;Kanzonol Q;Todatriol glucoside	HMDB0030110;HMDB0030578;HMDB0030690;HMDB0030788;HMDB0030853;HMDB0030854;HMDB0030948;HMDB0032953;HMDB0033015;HMDB0033016;HMDB0033771;HMDB0034133;HMDB0035254;HMDB0036050;HMDB0039142;HMDB0039592;HMDB0041192;HMDB0037260	7	8-Deoxylactucin;Linderane;Hemigossypol;Cyperine;2,3-Bis(4-hydroxyphenyl)-1,2-propanediol;Homobaldrinal;Loganin	C09392;C09495;C09680;C09923;C13634;C16812;C01433
neg-M263T204_2	101141	58524	61500.4	31238.5	46715	98565.8	94361.1	128339	84940.3	87895.6	129865	84946.9	1.53475	0.0446929	0.132035	0.705296	0.834689	1.42015	0.304693	up	263.14	3.40795	1	0	-	Unknown	-	-	-	-	5	Vorinostat;Phenylalanyl-Valine;Valyl-Phenylalanine;Subaphylline;Citranaxanthin	HMDB0015568;HMDB0029008;HMDB0029134;HMDB0033463;HMDB0036883	2	Feruloylputrescine;Fagaramide	C10497;C10455
neg-M265T282	3.97499e+06	4.63248e+06	4.08131e+06	9.47818e+06	3.57199e+06	6.40214e+06	1.1393e+07	6.53806e+06	4.3406e+06	1.67432e+07	8.78916e+06	1.2969e+07	1.89082	0.0381458	0.0411255	0.66916	0.598849	1.82434	0.0293414	up	265.148	4.70083	1	0	-	Unknown	-	-	-	-	1	Epinastine	HMDB0014889	0	-	-
neg-M265T444	482897	908297	558988	844593	570564	723582	1.51508e+06	905563	1.13243e+06	1.85009e+06	1.70586e+06	729457	1.91701	0.00820392	0.0151515	0.31991	0.387354	2.70378	0.20978	up	265.217	7.4012	1	0	-	Unknown	-	-	-	-	2	Methyl 2E,4Z-hexadecadienoate;L-Palmitoylcarnitine	HMDB0031050;HMDB0000222	2	Hydroprene;L-Palmitoylcarnitine	C18862;C02990
neg-M266T282	451608	549439	447442	1.13293e+06	423189	739195	1.32943e+06	780794	482189	2.00924e+06	1.02446e+06	1.51015e+06	1.90615	0.0423549	0.0411255	0.691612	0.598849	1.83765	0.027819	up	266.151	4.70083	1	0	-	Unknown	-	-	-	-	4	Heptabarbital;Paucine;4-Coumaroyl-2-hydroxyputrescine;3-Hydroxymelatonin	HMDB0015443;HMDB0029876;HMDB0033462;HMDB0060742	2	N-Caffeoylputrescine;Heptabarbital	C03002;C17725
neg-M267T282	118985	157496	184159	368229	85643.3	240340	454370	269215	161379	681483	361649	529673	2.12821	0.0279242	0.0411255	0.587813	0.598849	2.11586	0.0471758	up	267.144	4.69848	1	0	-	Unknown	-	-	-	-	4	Histidinyl-Isoleucine;Histidinyl-Leucine;Isoleucyl-Histidine;Leucyl-Histidine	HMDB0028888;HMDB0028889;HMDB0028909;HMDB0028931	1	Histidylleucine	C05010
neg-M270T350	1.52798e+06	1.12835e+06	1.09125e+06	1.20484e+06	1.6008e+06	1.05385e+06	2.02093e+06	3.90029e+06	1.08801e+06	2.43624e+06	1.45159e+06	2.60621e+06	1.77509	0.0407742	0.0930736	0.679748	0.774094	1.81737	0.352863	up	270.216	5.83097	0	0	-	Unknown	-	-	-	-	0	-	-	0	-	-
neg-M278T125	149150	32665.6	99452.4	81681.5	42180	97608.6	167946	86483.3	151089	161921	167695	141472	1.74366	0.0378138	0.025974	0.668439	0.503208	2.2552	0.488052	up	278.114	2.08615	1	0	-	Unknown	-	-	-	-	3	Asparaginyl-Phenylalanine;Phenylalanyl-Asparagine;L-cis-Cyclo(aspartylphenylalanyl)	HMDB0028738;HMDB0028990;HMDB0031360	0	-	-
neg-M279T431	846266	604166	409311	387833	338598	748558	253648	319576	343547	264480	426666	373876	0.594289	0.0273986	0.0411255	0.583741	0.598849	1.89955	0.197618	down	279.224	7.18231	0	0	-	Unknown	-	-	-	-	0	-	-	0	-	-
neg-M283T208	179158	136272	92601.8	105581	153075	96709.7	80983.8	60557.5	35287.4	56855.5	59776.8	47468.2	0.446594	0.00045713	0.0021645	0.0552177	0.112592	2.63477	0.19068	down	283.04	3.46738	0	0	-	Unknown	-	-	-	-	0	-	-	0	-	-
neg-M283T272	58936.2	50791.7	60874.6	45181.4	128257	60893.9	26052.6	33121.7	41270.9	54763	38245.9	50716.9	0.602988	0.0315582	0.0151515	0.618895	0.387354	1.38934	0.0692047	down	283.137	4.53458	1	0	-	Unknown	-	-	-	-	2	1-palmitoylglycerophosphocholine;2-Palmitoylglycerophosphocholine	HMDB0062541;HMDB0061702	4	25-Hydroxy-24-epi-brassinolide;26-Hydroxy-24-epi-brassinolide;26-Hydroxybrassinolide;1-Palmitoylglycerophosphocholine	C11050;C11051;C19874;C04102
neg-M283T303	89250.7	63675.1	45389.8	8921.55	76597.1	16403.2	163973	162132	177181	163399	153629	170038	3.29856	0.011538	0.0021645	0.390415	0.112592	3.47297	0.283507	up	283.134	5.05527	1	0	-	Unknown	-	-	-	-	4	16-Oxoestrone;Estrone-2,3-quinone;Estrone-3,4-quinone;(S)-17-Hydroxy-9,11,13,15-octadecatetraynoic acid	HMDB0000372;HMDB0012941;HMDB0012942;HMDB0038995	4	Allogibberic_acid;16-Ketoestrone;alpha,alpha'-Diethyl-3,4,4'-stilbenetriol;(+)-Larreatricin	C09061;C14441;C14740;C20430
neg-M286T310	88698.7	59781.2	97180.1	102315	137322	47797	77490.3	49844.6	57556.8	66438.1	39103.6	38534.7	0.617092	0.0429084	0.0649351	0.695108	0.6969	1.87693	0.204439	down	286.211	5.17077	0	0	-	Unknown	-	-	-	-	0	-	-	0	-	-
neg-M293T309	1.6974e+06	2.45995e+06	2.26448e+06	3.18157e+06	1.60817e+06	2.51287e+06	4.00976e+06	2.79188e+06	2.46464e+06	5.39161e+06	3.1759e+06	4.91924e+06	1.65785	0.0148294	0.025974	0.441886	0.503208	1.44526	0.0146455	up	293.179	5.14385	0	0	-	Unknown	-	-	-	-	0	-	-	0	-	-
neg-M297T202	121118	113916	81521.6	88360	94927.6	103170	80711	43322.2	65023.3	26234.6	43555.5	50006.9	0.512184	0.00453754	0.0021645	0.224359	0.112592	2.56031	0.233994	down	297.037	3.35865	1	0	-	Unknown	-	-	-	-	0	-	-	1	Menazon	C19006
neg-M299T50	363231	627435	292911	584696	626083	345213	131329	247054	103841	448618	349829	199123	0.521133	0.0254222	0.0411255	0.571092	0.598849	2.52876	0.233266	down	298.95	0.838447	1	0	-	Unknown	-	-	-	-	0	-	-	1	Tolclofos-methyl	C18407
neg-M301T188	413946	161676	143206	130625	115356	144030	169409	121082	102322	50741.2	88953.4	66246.8	0.539983	0.047059	0.0649351	0.715553	0.6969	2.15555	0.116266	down	301.107	3.12553	1	0	-	Unknown	-	-	-	-	5	(R)-3',7-Dihydroxy-2',4'-dimethoxyisoflavan;Isomucronulatol;2',7-Dihydroxy-4',6-dimethoxyisoflavan;(卤)-Sphaerosin;3'-Hydroxy-3,4,5,4'-tetramethoxystilbene	HMDB0030717;HMDB0033189;HMDB0033996;HMDB0038128;HMDB0041653	3	Odoratol;Lotisoflavan;Mucronulatol	C09807;C10495;C10507
neg-M309T555	244651	325426	364303	206491	260857	260724	219579	176755	204724	167012	152247	166717	0.653874	0.00270153	0.004329	0.168242	0.172375	2.07386	0.30859	down	309.171	9.25618	1	0	-	Unknown	-	-	-	-	3	3-Hydroxy-6,8-dimethoxy-7(11)-eremophilen-12,8-olide;Valdiate;Ondansetron	HMDB0040756;HMDB0040980;HMDB0005035	3	Botrydial;Ondansetron;Cholesteryl-beta-D-glucoside	C09622;C07325;C03855
neg-M313T234	129113	68261.2	119989	111633	170323	198731	79492	53876.6	70336.1	54059.7	61909.2	59317	0.474896	0.0041901	0.00865801	0.215467	0.279761	2.50297	0.0894607	down	313.094	3.90573	1	0	-	Unknown	-	-	-	-	8	Vanilloside;2-Methoxycarbonylphenyl beta-D-glucopyranoside;6-O-Acetylarbutin;2-Hydroxyphenylacetic acid O-b-D-glucoside;(S)-Mandelic acid O-beta-D-Glucopyranoside;2-O-Acetylarbutin;10-Formyldihydrofolate;(6S)-5-formyltetrahydrofolate(2-)	HMDB0029664;HMDB0033137;HMDB0034060;HMDB0038333;HMDB0038335;HMDB0040720;HMDB0006485;HMDB0062757	4	Glucovanillin;Pyraclonil;Ingenol_3,20-dibenzoate;10-Formyldihydrofolate	C19808;C18613;C09113;C03204
neg-M316T92	252548	77412.9	128832	125873	183720	268615	201636	250943	321881	236128	300250	285335	1.53922	0.0470333	0.0649351	0.715553	0.6969	1.50267	0.195019	up	316.112	1.53124	1	0	-	Unknown	-	-	-	-	1	N-(1-Deoxy-1-fructosyl)histidine	HMDB0037839	1	Coronene	C19375
neg-M322T313	8983.02	7968.62	53619.2	3157.17	45629.3	40011.4	644200	520149	575838	584975	658859	642066	22.7528	0.000640668	0.0021645	0.0674313	0.112592	6.27798	0.0994602	up	322.122	5.22083	1	0	-	Unknown	-	-	-	-	2	Gliclazide;Fluconazole	HMDB0015252;HMDB0014342	1	Glutathione_amide	C19689
neg-M323T282	59033.3	43107.2	43873.9	126462	13741.7	60209.3	147218	107212	40799	197487	90021	178498	2.19738	0.0474586	0.0930736	0.719595	0.774094	2.30479	0.149751	up	323.106	4.6959	1	0	-	Unknown	-	-	-	-	3	Acetohexamide;Hallacridone;Aristolodione	HMDB0014558;HMDB0029826;HMDB0033247	12	Mycocyclosin;Acetohexamide;HMR1556;Chromanol_293B;Stealthin_C;NAC-Diketide;(1R)-Hydroxy-(2R)-N-acetyl-L-cysteinyl-1,2-dihydronaphthalene;(1R)-N-Acetyl-L-cysteinyl-(2R)-hydroxy-1,2-dihydronaphthalene;(1S)-Hydroxy-(2S)-N-acetyl-L-cysteinyl-1,2-dihydronaphthalene;Atractyloside_I;Nocardicin_C;Isonocardicin_C	C20517;C06806;C13778;C13820;C12392;C12089;C14796;C14797;C14798;C17866;C17351;C17352
neg-M323T313	40084.8	58932.3	74418.6	124833	200918	114138	3.82378e+08	4.00162e+08	3.79375e+08	3.79717e+08	3.77226e+08	3.86659e+08	3759.05	3.29240765461324e-07	0.0021645	0.000164602	0.112592	9.93833	0.0366752	up	323.129	5.22186	1	1	Glabridin	Phenylpropanoids and polyketides	Isoflavonoids	HMDB0034188	C10421	-	7	DHAP(10:0);(E)-2',4,4'-Trihydroxy-3-prenylchalcone;Moracin I;Phaseollidin;(R)-Glabridin;Phaseollinisoflavan;(S)-5,7-Dihydroxy-6-prenylflavanone	HMDB0011675;HMDB0032671;HMDB0033311;HMDB0033669;HMDB0034188;HMDB0034411;HMDB0037445	7	Phaseollidin;Isobavachalcone;Spathelia_bischromene;Glabranin;Glabridin;(-)-Phaseollinisoflavan;Otobain	C05230;C08648;C09048;C09752;C10421;C10515;C10728
neg-M324T313	3.51561e+07	8039.13	4294.2	7761.39	38527.1	4633.17	8.05265e+07	8.32831e+07	7.94674e+07	7.98847e+07	7.83339e+07	8.13587e+07	13.7099	0.00282221	0.0021645	0.173359	0.112592	9.24063	0.0389807	up	324.132	5.2195	1	0	-	Unknown	-	-	-	-	2	2-O-alpha-D-Galactopyranosyl-1-deoxynojirimycin;Glucopyranosylmoranoline	HMDB0041337;HMDB0059718	0	-	-
neg-M325T243	8068.73	59586.3	38738.3	4139.05	3275.23	39750.8	117810	118481	92703.3	111958	101115	105144	4.21475	0.0121446	0.0021645	0.39575	0.112592	4.73056	0.394078	up	325.108	4.05738	1	0	-	Unknown	-	-	-	-	8	1,5-Dihydroxy-3-methoxy-2-prenylxanthone;1,7-Dihydroxy-3-methoxy-2-prenylxanthone;1,6-Dihydroxy-3-methoxy-2-prenylxanthone;Egonol;Moracin O;Moracin P;1,5-Bis(4-hydroxy-3-methoxyphenyl)-1,4-pentadien-3-one;omega-Hydroxymoracin N	HMDB0030605;HMDB0030606;HMDB0034015;HMDB0034279;HMDB0040313;HMDB0040315;HMDB0040930;HMDB0041299	3	Methylophiopogonone_B;R1128C;R1128D	C17474;C18842;C18843
neg-M325T313	81778.7	4.08558e+06	67100.9	4.33924e+06	180489	40798.2	8.5904e+06	9.58978e+06	9.2428e+06	9.15504e+06	9.00685e+06	9.21527e+06	6.23084	0.0105233	0.0021645	0.374309	0.112592	5.76373	0.0415851	up	325.135	5.21941	1	0	-	Unknown	-	-	-	-	3	Acepromazine;Aceprometazine;Ketotifen	HMDB0015552;HMDB0015553;HMDB0015056	2	Procaterol_hydrochloride;Evadol_hydrochloride	C13235;C15360
neg-M326T313	26027.5	15061.7	31763.3	23413.4	29734.4	19816.1	1.10205e+06	874087	827846	904130	877119	910809	37.6915	4.95459744479738e-08	0.0021645	3.4297248004409e-05	0.112592	6.79562	0.0768899	up	326.137	5.22006	1	0	-	Unknown	-	-	-	-	14	Naloxone;Laurotetanine;Norisocorydine;Coreximine;(R)-Norisocorydine;Norcorydine;(S)-Boldine;6-Acetylmorphine;alpha-glutamyltyrosine;Gamma-Glutamyltyrosine;Artocarbene;Moracin C;Hydroxytanshinone;Moracin N	HMDB0015314;HMDB0030220;HMDB0030249;HMDB0030286;HMDB0031921;HMDB0033363;HMDB0039085;HMDB0041812;HMDB0062553;HMDB0011741;HMDB0031744;HMDB0033310;HMDB0036635;HMDB0041298	13	(S)-Scoulerine;Salutaridine;Naloxone;Boldine;Bracteoline;Cularidine;Cularimine;(S)-Isoboldine;3-Acetylmorphine;6-Acetylmorphine;(R,S)-Scoulerine;(S)-Corytuberine;7-Hydroxy-3-(4-methoxyphenyl)-4-propyl-2H-1-benzopyran-2-one	C02106;C05179;C07252;C09365;C09366;C09400;C09410;C09541;C11778;C11781;C12326;C17591;C15051
neg-M327T189	1.40983e+06	839555	1.63455e+06	637314	1.90702e+06	1.35073e+06	538446	656336	541737	272053	505775	286009	0.35999	0.00134259	0.004329	0.104797	0.172375	2.20803	0.0525424	down	327.077	3.14766	1	0	-	Unknown	-	-	-	-	0	-	-	1	(E)-2-Methylgeranyl_diphosphate	C20235
neg-M327T303	58167.3	43735.6	30384.7	11328.8	74545.3	3137.42	1.20622e+06	1.03503e+06	1.0644e+06	1.14846e+06	1.09922e+06	1.33263e+06	31.1161	0.000510844	0.0021645	0.0593172	0.112592	6.5619	0.147752	up	327.124	5.05527	1	0	-	Unknown	-	-	-	-	2	Acutilobin;N-(1-Deoxy-1-fructosyl)methionine	HMDB0040670;HMDB0037841	5	Decursin;Libanorin;(-)-Deltoin;Pencycuron;K-252c	C09258;C09272;C17482;C11012;C21126
neg-M328T189	155727	121888	164934	57247.1	184262	187548	32180.4	40034.8	36491.5	23815.3	32525.1	21203.9	0.213687	0.000112048	0.0021645	0.018168	0.112592	3.918	0.134232	down	328.08	3.15508	1	0	-	Unknown	-	-	-	-	10	(Z)-N-Feruloyl-5-hydroxyanthranilic acid;2-formamido-N(1)-(5-O-phosphonato-D-ribosyl)acetamidine;Aflatoxin B1;3-Hydroxy-8,9-dimethoxycoumestan;3',4,4'-Trihydroxypulvinone;De-O-methyldihydrosterigmatocystin;Aloe emodin w-acetate;Wairol;8-Hydroxy-3-methoxy-1-methylanthraquinone-2-carboxylic acid;(E)-Antibiotic BE 23372M	HMDB0038575;HMDB0062650;HMDB0006552;HMDB0030561;HMDB0030563;HMDB0033658;HMDB0033915;HMDB0033993;HMDB0037101;HMDB0041097	4	Aspulvinone_G;Aflatoxin_B1;Betavulgarin;Dihydrodemethylsterigmatocystin	C02007;C06800;C10201;C20444
neg-M328T304	119550	141094	167567	122952	117075	140995	252308	264450	215727	197961	191433	237109	1.67935	5.39871176136585e-05	0.0021645	0.0106776	0.112592	1.2802	0.156142	up	328.127	5.06036	1	0	-	Unknown	-	-	-	-	7	Galactose-beta-1,4-xylose;Sambubiose;Serotinose;3-O-beta-D-Galactopyranosyl-L-arabinose;2-O-b-D-Galactopyranosyl-D-xylose;4-O-beta-D-Galactopyranosyl-D-xylose;Dictyoquinazol A	HMDB0011677;HMDB0029883;HMDB0029897;HMDB0038854;HMDB0038863;HMDB0038864;HMDB0040435	5	Vicianose;Arabino-galactose;6-O-beta-D-Xylopyranosyl-D-glucose;6-O-(beta-D-Xylopyranosyl)-beta-D-glucopyranose;Flurprimidol	C01625;C07285;C08245;C11535;C18465
neg-M331T240	94817.3	30851.6	9357.71	25406.2	20780	3598.81	157483	131520	116114	112179	125981	165283	4.37505	0.00767773	0.0021645	0.307759	0.112592	4.6248	0.302205	up	331.119	3.99932	1	0	-	Unknown	-	-	-	-	8	(2,3-diphenylcyclopropyl)methyl Phenyl Sulfoxide;Glutamyl-Tryptophan;Tryptophyl-Glutamate;3,3'-Dihydroxy-4',5,7-trimethoxyflavan;Byssochlamic acid;5'-Hydroxy-3'-methoxysativan;5',8-Dihydroxy-3',4',7-trimethoxyflavan;Flusilazole	HMDB0062791;HMDB0028830;HMDB0029082;HMDB0030664;HMDB0034262;HMDB0039571;HMDB0040308;HMDB0039815	1	Flusilazole	C18733
neg-M335T439	1.47634e+06	1.70776e+06	1.20587e+06	673196	2.14405e+06	2.18914e+06	751226	706680	615084	666515	1.18825e+06	910331	0.514891	0.0174138	0.025974	0.485912	0.503208	2.41796	0.300493	down	335.296	7.30855	1	0	-	Unknown	-	-	-	-	2	Docosadienoate (22:2n6);13Z,16Z-docosadienoic acid	HMDB0061714;HMDB0062219	1	13,16-Docosadienoic_acid	C16533
neg-M336T557	175725	7196.46	19973.5	11157.7	14974.4	5463.12	399534	542541	330206	369675	409675	487481	10.8282	0.00130398	0.0021645	0.104307	0.112592	6.29794	0.103384	up	336.124	9.27822	1	0	-	Unknown	-	-	-	-	4	5-Methoxynoracronycine;Junosidine;Lambertine;2,3-Dihydro-2,3-dihydroxy-4-(4-methoxyphenyl)-1H-phenalen-1-one	HMDB0029332;HMDB0029827;HMDB0033524;HMDB0041463	5	Annuloline;Ficine;Isoficine;Magenta;Phenolphthalin	C10570;C10594;C10601;C19252;C14223
neg-M337T273	387354	623897	561410	496037	519954	463275	1.86908e+07	1.64325e+07	1.71909e+07	1.52539e+07	1.6253e+07	1.88557e+07	33.6433	1.92308514183751e-10	0.0021645	3.84574293142129e-07	0.112592	6.50062	0.0317848	up	337.108	4.54518	1	1	Otobanone	Lignans, neolignans and related compounds	Aryltetralin lignans	HMDB0030618	null	-	12	Otobanone;6alpha-Hydroxyphaseollin;Moracin H;Demethoxycurcumin;Glyceollin I;Glyceollin III;Glyceollin II;Licoagroaurone;Methuyl tanshinonate;3'-(gamma,gamma-Dimethylallyl)genistein;Lupiwighteone;2-Amino-4-oxo-4-alpha-hydroxy-6-(erythro-1',2',3'-trihydroxypropyl)-5,6,7,8-tetrahydroxypterin	HMDB0030618;HMDB0030771;HMDB0033315;HMDB0033801;HMDB0033901;HMDB0034041;HMDB0034087;HMDB0035373;HMDB0036636;HMDB0037920;HMDB0038902;HMDB0012143	11	Dimefuron;(-)-Glyceollin_I;Glepidotin_A;2-Isoprenylemodin;(-)-Glyceollin_II;Wighteone;6-(3,3-DMA)galangin;8-(1,1-Dimethylallyl)galangin;Glyceollin_III;Demethoxycurcumin;2-Amino-4-oxo-4-alpha-hydroxy-6-(erythro-1',2',3'-Tri-hydroxypropyl)-5,6,7,8-tetrahydroxypterin	C18783;C01701;C10049;C10360;C10422;C10542;C11576;C11581;C15511;C17742;C05252
neg-M338T273	49792.1	106043	81730.9	71246.7	35941	31600.1	3.80496e+06	3.46726e+06	3.41863e+06	3.12357e+06	3.37473e+06	3.93071e+06	56.117	2.74150956940937e-06	0.0021645	0.000865644	0.112592	6.78325	0.028495	up	338.111	4.54488	1	0	-	Unknown	-	-	-	-	2	Lepidimoic acid;Flazine methyl ether	HMDB0041096;HMDB0033457	1	Phenoxybenzamine_hydrochloride	C07436
neg-M339T257	203311	319057	313155	355224	401717	373618	2.84131e+07	2.45826e+07	2.19958e+07	2.22415e+07	2.42595e+07	2.57611e+07	74.8969	4.2363638646543e-09	0.0021645	5.446148345432e-06	0.112592	7.54456	0.0165159	up	339.124	4.28058	1	0	-	Unknown	-	-	-	-	11	(S)-4',5,7-Trihydroxy-6-prenylflavanone;Dolichin B;(S)-4',5,7-Trihydroxy-3'-prenylflavanone;Desmethylxanthohumol;Glyceollidin I;5-Deoxykievitone;Selinone;Glyceollidin II;Licocoumarone;Morachalcone A;1-Hydroxy-3,5-dimethoxy-2-prenylxanthone	HMDB0037247;HMDB0029468;HMDB0029866;HMDB0030610;HMDB0034026;HMDB0034214;HMDB0037585;HMDB0037916;HMDB0038755;HMDB0040306;HMDB0041251	8	Glepidotin_B;6-Prenylnaringenin;5-Deoxykievitone;(+)-Galbacin;Glyceocarpin;4-Glyceollidin;Desmethylxanthohumol;Sophoraflavanone_B	C09753;C09832;C10418;C10616;C15509;C15510;C16416;C18023
neg-M340T257	3839.97	43769.5	38059.5	48680.2	59424.5	57168.1	5.79136e+06	5.00278e+06	4.53892e+06	4.57915e+06	4.88724e+06	5.24371e+06	119.722	7.18284348285068e-05	0.0021645	0.0133275	0.112592	8.23809	0.0203168	up	340.127	4.28653	1	0	-	Unknown	-	-	-	-	3	Lactosamine;6-(alpha-D-Glucosaminyl)-1D-myo-inositol;Polixetonium chloride	HMDB0006591;HMDB0011668;HMDB0040985	6	6-(alpha-D-Glucosaminyl)-1D-myo-inositol;1-O-(2-Amino-2-deoxy-alpha-D-glucopyranosyl)-1D-myo-inositol;Bis-D-fructose_2',1:2,1'-dianhydride;D-Fructofuranose_1,2':2,3'-dianhydride;Levofuraltadone;Mycocyclosin	C15658;C19702;C04333;C04420;C19267;C20517
neg-M341T257	8228.09	14157.4	19576	19343.9	6745.87	12112.5	741205	670811	577721	590065	626078	669247	48.3401	1.74346822558254e-06	0.0021645	0.000603441	0.112592	7.42637	0.0478024	up	341.13	4.28081	0	0	-	Unknown	-	-	-	-	0	-	-	0	-	-
neg-M345T102	1.72596e+06	707226	865659	441738	644712	780121	322504	507397	246287	150708	432227	431270	0.40469	0.00664291	0.004329	0.281315	0.172375	2.83636	0.202677	down	345.087	1.69379	1	0	-	Unknown	-	-	-	-	0	-	-	1	Oryzalin	C18877
neg-M350T282	298840	322869	303924	769608	287395	507142	796697	543843	360871	1.20718e+06	705254	1.02182e+06	1.86188	0.0280805	0.025974	0.588476	0.503208	1.97852	0.0273933	up	350.125	4.70059	1	0	-	Unknown	-	-	-	-	3	Tazarotene;Mukurozidiol;Glutathione episulfonium ion	HMDB0014937;HMDB0030651;HMDB0060479	7	Tazarotene;Rhizocticin_A;Byakangelicin;Glutathione_episulfonium_ion;Fagaridine;Worenine;Finaconitine	C12531;C17944;C09141;C14874;C09430;C17083;C08684
neg-M351T313	51941.6	62837.3	42546	4174.71	34576.9	3867.48	529592	630057	550141	592300	600321	591405	17.474	0.001394	0.0021645	0.105862	0.112592	6.76756	0.0380109	up	351.124	5.22072	1	0	-	Unknown	-	-	-	-	12	Xanthohumol C;Artonol A;Glyurallin A;Lansiumarin A;Citrunobin;Gancaonin G;Gancaonin A;Gancaonin M;Artonin U;1-Methoxyphaseollin;Physalin L;Physalin O	HMDB0030234;HMDB0030487;HMDB0031993;HMDB0034837;HMDB0035129;HMDB0038480;HMDB0038481;HMDB0038903;HMDB0041113;HMDB0041172;HMDB0034341;HMDB0039081	3	8-(3,3-Dimethylallyl)-3-methylgalangin;8-(1,1-Dimethylallyl)-3-methylgalangin;Sudan_III	C11578;C11579;C19527
neg-M355T242	300555	87193.2	146592	110650	123570	155150	318209	235592	216214	243615	213420	293729	1.64638	0.0196994	0.0411255	0.517593	0.598849	1.91853	0.310747	up	355.119	4.03129	1	0	-	Unknown	-	-	-	-	10	Xanthoxylol;Cubebin;Licoagrodione;Kievitone;Licofuranone;5-Deoxykievitol;Kinobeon A;1,8-Dihydroxy-3,5-dimethoxy-2-prenylxanthone;Topiramate;N-(1-Deoxy-b-D-fructopyranosyl) (R)C(S)S-alliin	HMDB0029459;HMDB0030682;HMDB0033027;HMDB0034213;HMDB0035525;HMDB0038774;HMDB0041123;HMDB0041290;HMDB0005034;HMDB0040829	9	Kievitone;Plaunol_B;Cubebin;Coniferyl_ferulate;Leachianone_G;Norsolorinic_acid_anthrone;Pluviatolide;Topiramate;5''-Phosphoribostamycin	C01590;C09166;C10549;C17855;C18024;C20453;C21191;C07502;C18004
neg-M355T282	105714	61944.7	53439.4	43416	150193	99681.8	38037.4	29587.2	32153	60116.9	35750.8	58367.8	0.493816	0.0204598	0.025974	0.524552	0.503208	1.65498	0.179851	down	355.112	4.70097	1	0	-	Unknown	-	-	-	-	3	Pioglitazone;6-Hydroxy-5-methoxyindole glucuronide;5-Hydroxy-6-methoxyindole glucuronide	HMDB0015264;HMDB0010362;HMDB0010363	2	Pioglitazone;Dalpanin	C07675;C10416
neg-M357T208	176187	131918	124044	103642	129637	115388	58997.6	72112.4	57599.4	93581.9	94956	97839.2	0.608448	0.0025648	0.0021645	0.16197	0.112592	2.18853	0.319387	down	357.044	3.46808	1	0	-	Unknown	-	-	-	-	3	2-Galloyl-1,4-galactarolactone methyl ester;5-Methoxy-galloyl-1,4-galactarolactone;Etoricoxib	HMDB0037200;HMDB0037203;HMDB0015565	2	L791456;CDP-ribitol	C11718;C00789
neg-M359T190	1.33153e+06	846208	1.49477e+06	643573	1.5988e+06	1.20585e+06	605110	484652	487263	308281	477080	226418	0.363559	0.000645023	0.0021645	0.0674949	0.112592	2.2677	0.0409758	down	359.103	3.16792	1	0	-	Unknown	-	-	-	-	1	Fenofibrate	HMDB0015173	2	Fenofibrate;Coenzyme_B	C07586;C04628
neg-M359T313	17705.7	13669.3	3.63661e+06	4752.72	3488.53	4.07282e+06	1.08939e+07	1.30746e+07	1.07743e+07	1.08699e+07	1.0798e+07	1.02882e+07	8.60735	0.0113668	0.0021645	0.38746	0.112592	7.09047	0.0533824	up	359.106	5.21874	1	0	-	Unknown	-	-	-	-	1	Fenofibrate	HMDB0015173	2	Fenofibrate;Coenzyme_B	C07586;C04628
neg-M359T71	323893	341825	396483	282592	164488	285154	270976	487771	513436	509556	575135	387894	1.5296	0.0276882	0.0649351	0.586096	0.6969	1.87001	0.350252	up	359.015	1.18887	0	0	-	Unknown	-	-	-	-	0	-	-	0	-	-
neg-M360T190	145171	102558	190105	67206.3	199451	129259	55645.3	42489.4	57464.9	5573.2	44783.3	61730.4	0.321063	0.0167253	0.0021645	0.474049	0.112592	3.472	0.0924057	down	360.107	3.168	1	0	-	Unknown	-	-	-	-	7	Avenanthramide A2;Eupatilin;Lathycarpin;Xanthomicrol;5,7-Dihydroxy-3',4',5'-trimethoxyflavone;Aflatoxin Ex2B1;3',8-Dihydroxy-4',5',7-trimethoxyflavone	HMDB0029297;HMDB0029469;HMDB0034013;HMDB0037600;HMDB0037692;HMDB0038807;HMDB0040321	11	3,7,4'-Tri-O-methylquercetin;Cirsilineol;Eupatilin;(-)-Usnic_acid;Nevadensin;Pachypodol;Santin;Tambulin;Xanthomicrol;Obtusin;3',4',5'-O-Trimethyltricetin	C04444;C10032;C10040;C10101;C10111;C10117;C10180;C10189;C14476;C17040;C19807
neg-M360T313	1.23304e+06	1.35662e+06	1.3546e+06	1.28231e+06	1.42077e+06	1.33986e+06	2.31433e+06	2.58048e+06	2.2088e+06	2.28983e+06	2.33545e+06	2.29342e+06	1.7556	3.57885682101922e-09	0.0021645	4.95478962036183e-06	0.112592	1.2951	0.0664128	up	360.109	5.21874	1	0	-	Unknown	-	-	-	-	7	Avenanthramide A2;Eupatilin;Lathycarpin;Xanthomicrol;5,7-Dihydroxy-3',4',5'-trimethoxyflavone;Aflatoxin Ex2B1;3',8-Dihydroxy-4',5',7-trimethoxyflavone	HMDB0029297;HMDB0029469;HMDB0034013;HMDB0037600;HMDB0037692;HMDB0038807;HMDB0040321	11	3,7,4'-Tri-O-methylquercetin;Cirsilineol;Eupatilin;(-)-Usnic_acid;Nevadensin;Pachypodol;Santin;Tambulin;Xanthomicrol;Obtusin;3',4',5'-O-Trimethyltricetin	C04444;C10032;C10040;C10101;C10111;C10117;C10180;C10189;C14476;C17040;C19807
neg-M361T187	352310	430848	236690	318955	282260	218379	228272	174113	123677	259931	145337	147691	0.586601	0.0061878	0.0151515	0.274467	0.387354	1.70129	0.123233	down	361.065	3.11713	1	0	-	Unknown	-	-	-	-	2	Cyclic GMP;Guanosine 2',3'-cyclic phosphate	HMDB0001314;HMDB0011629	5	3',5'-Cyclic_GMP;2',3'-Cyclic_GMP;3'-Keto-3'-deoxy-AMP;Esmeraldin_B;CMP-3-deoxy-D-manno-octulosonate	C00942;C06194;C07025;C12310;C04121
neg-M361T313	20132.7	18868	1.52699e+06	11186.6	16489.2	4722.28	3.28e+06	4.01271e+06	3.28558e+06	3.29782e+06	3.47267e+06	3.50209e+06	13.0449	0.00211214	0.0021645	0.140274	0.112592	7.18216	0.0758595	up	361.104	5.21874	1	0	-	Unknown	-	-	-	-	0	-	-	1	Triflumizole	C18493
neg-M362T313	387938	383086	427519	397360	464305	406096	698654	851789	713461	758235	726681	715515	1.81013	5.92468850382824e-08	0.0021645	3.9493534700704e-05	0.112592	1.28989	0.0564559	up	362.106	5.21941	1	0	-	Unknown	-	-	-	-	2	N1-(2-Hydroxyethyl)flurazepam;Methyl 6-O-galloyl-beta-D-glucopyranoside	HMDB0060853;HMDB0039354	2	Dihydrochelirubine;6-Oxochelerythrine	C05194;C12225
neg-M365T353	112188	22855.9	91253	6003.1	13254.3	81705.3	209826	220810	227788	201722	184798	165417	3.69848	0.0149506	0.0021645	0.444028	0.112592	4.06394	0.391595	up	365.139	5.89048	1	0	-	Unknown	-	-	-	-	2	Curcumin II;Capsianoside I	HMDB0039610;HMDB0002318	0	-	-
neg-M368T320	675775	695517	681480	772285	651907	812025	1.11297e+06	1.14549e+06	1.30316e+06	834413	1.20435e+06	1.34264e+06	1.6188	0.000411854	0.0021645	0.0507709	0.112592	1.9093	0.261496	up	368.114	5.32808	1	0	-	Unknown	-	-	-	-	9	Isorheagenine;Ochratoxin B;Parvisoflavone A;Semilicoisoflavone B;Citrusinol;Cycloartocarpesin;Lupinisoflavone A;3-(2,4-Dihydroxyphenyl)-8,9-dihydro-5-hydroxy-8-(1-methylethenyl)-4H-furo[2,3-h]-1-benzopyran-5-one;Cyclocommunol	HMDB0029360;HMDB0029401;HMDB0034019;HMDB0035184;HMDB0037424;HMDB0037425;HMDB0038127;HMDB0038904;HMDB0040304	3	6-Hydroxyprotopine;Corpaine;Savinin	C05190;C09393;C10880
neg-M375T213	502904	319234	343173	334057	239309	236867	470975	522773	519749	541759	513550	512474	1.55971	0.00794758	0.004329	0.312872	0.172375	2.14441	0.0487648	up	375.131	3.54835	1	0	-	Unknown	-	-	-	-	4	(1RS,2RS)-Guaiacylglycerol 1-glucoside;(1x,2x)-Guaiacylglycerol 2-glucoside;(1x,2x)-Guaiacylglycerol 3-glucoside;Riboflavin	HMDB0033300;HMDB0033301;HMDB0040600;HMDB0000244	6	Loganate;7-Epiloganic_acid;Propiomazine_hydrochloride;Riboflavin;Isopenicillin_N;Penicillin_N	C01512;C11661;C07384;C00255;C05557;C06564
neg-M376T213	83753.5	12380.6	30998.5	40906.7	25318.8	29185.8	80712.6	77486.6	77342.9	99342	81854.9	75490.7	2.21183	0.0128862	0.0411255	0.407774	0.598849	2.9911	0.324508	up	376.134	3.5461	1	0	-	Unknown	-	-	-	-	1	Fenofibrate	HMDB0015173	2	Fenofibrate;Acalyphin	C07586;C08324
neg-M377T282	29247.3	34154.4	30101.1	142141	22308	94740.5	144180	88882.4	62624.9	247909	108402	193047	2.39598	0.0221548	0.0411255	0.539151	0.598849	2.77253	0.0315059	up	377.125	4.70043	1	0	-	Unknown	-	-	-	-	4	3,4-DHPEA-EA;Gibberellin A32;2-(3,4-Dihydroxyphenylethyl)-6-epi-elenaiate;Bezafibrate	HMDB0029304;HMDB0035037;HMDB0039137;HMDB0015465	4	Hydroxyvernolide;Chelilutine;Sanguirubine;gamma-L-Glutamyl-butirosin_B	C09477;C12229;C12230;C18005
neg-M382T5_1	95625.5	168367	74436	44269.9	97896.8	76133.5	189563	184719	156948	168890	144022	102036	1.69953	0.020244	0.0151515	0.522786	0.387354	2.51743	0.145989	up	381.88	0.0770827	0	0	-	Unknown	-	-	-	-	0	-	-	0	-	-
neg-M382T63	231520	147135	139358	108498	169914	87538	86801.2	56325.1	125610	89741.3	53584.6	107523	0.587791	0.0226957	0.025974	0.543188	0.503208	2.25099	0.099481	down	382.012	1.04373	1	0	-	Unknown	-	-	-	-	1	clofarabind-5'-monophosphate	HMDB0061069	0	-	-
neg-M383T307	395162	257429	377230	272098	762038	527895	229726	163637	255355	226223	258249	283267	0.546504	0.0208851	0.0151515	0.530919	0.387354	1.60617	0.126585	down	383.143	5.11918	1	0	-	Unknown	-	-	-	-	0	-	-	2	N-[2-(4-Chloro-phenyl)-acetyl]-N'-(4,7-dimethyl-quinazolin-2-yl)-guanidine;Thalicarpine	C11562;C09655
neg-M386T313	7115.5	179494	8077.16	158458	4452.38	180340	390079	405414	421329	341767	352080	433028	4.35682	0.021004	0.0021645	0.53248	0.112592	5.26211	0.231218	up	386.124	5.22006	1	0	-	Unknown	-	-	-	-	10	Dihydroxycitracridone I;8'-Episesaminone;Sesamolin;Glycyrrhizaflavonol A;Glycyrrhizaisoflavone A;Gancaonin P;2,3-Dehydrokievitol;Justisolin;Neouralenol;Uralenol	HMDB0031401;HMDB0031941;HMDB0034119;HMDB0035527;HMDB0036555;HMDB0038398;HMDB0038900;HMDB0038932;HMDB0039731;HMDB0039732	2	Styraxin;Norsolorinic_acid	C10887;C20452
neg-M387T238	129426	112406	73562.5	22322.8	23554.1	26605.6	753190	632856	566531	731934	571057	673483	10.1296	0.000501184	0.0021645	0.0589563	0.112592	5.79464	0.0371492	up	387.108	3.97414	1	0	-	Unknown	-	-	-	-	11	2,4,6-Phenanthrenetriol 2-O-b-D-glucoside;5-Hydroxy-3,3',4',7,8-pentamethoxyflavone;3'-Hydroxy-4',5,6,7,8-pentamethoxyflavone;4'-Hydroxy-3',5,6,7,8-pentamethoxyflavone;2'-Hydroxy-3,4',5',7,8-pentamethoxyflavone;Artemetin;Dimethyl (1R*,2S*,3S*)-2-carboxy-3-(3,4-dihydroxyphenyl)-2,3-dihydro-5,6-dihydroxy-1H-indene-1-acetate;5-Hydroxyauranetin;Demethylnobiletin;7-Hydroxy-3',4',5,6,8-pentamethoxyflav…	HMDB0036335;HMDB0029227;HMDB0029545;HMDB0029547;HMDB0029979;HMDB0030095;HMDB0031955;HMDB0033275;HMDB0037571;HMDB0040722;HMDB0041837	4	(1'S,5'S)-5'-Hydroxyaverantin;(1'S,5'R)-5'-Hydroxyaverantin;Ampicillin_sodium;Berberine_chloride	C20500;C20501;C13652;C12679
neg-M394T296	97772.9	123263	96319.7	289174	52790.6	156430	261940	187322	99588.6	443079	257053	446935	2.07897	0.0448304	0.0649351	0.705296	0.6969	1.98591	0.15144	up	394.151	4.93593	1	0	-	Unknown	-	-	-	-	4	Ethyl 2-hydroxy-3-(3-indolyl)propanoate glucoside;3,4-DHPEA-EA;Gibberellin A32;2-(3,4-Dihydroxyphenylethyl)-6-epi-elenaiate	HMDB0034873;HMDB0029304;HMDB0035037;HMDB0039137	3	Hydroxyvernolide;Chelilutine;Sanguirubine	C09477;C12229;C12230
neg-M394T465	454545	232441	221304	175487	127778	282626	128029	144018	118804	97030.4	93035.7	89813.1	0.448895	0.00659542	0.00865801	0.280832	0.279761	2.69107	0.359523	down	394.169	7.74808	1	0	-	Unknown	-	-	-	-	2	Demethylcalabaxanthone;6,11-Dihydroxy-3-methyl-3-(4-methyl-3-pentenyl)-3H,7H-pyrano[2,3-c]xanthen-7-one	HMDB0030656;HMDB0040350	3	Latrunculin_B;Isouvaretin;Uvaretin	C19904;C09759;C09978
neg-M397T208_1	630864	225125	180517	223958	245414	244413	236215	149809	137294	212629	124898	85077.8	0.540437	0.0352786	0.025974	0.648745	0.503208	1.82501	0.0599787	down	397.107	3.4689	1	0	-	Unknown	-	-	-	-	1	Penicilloic acid	HMDB0060617	1	Benzylpenicilloic_acid	C16672
neg-M397T309	426775	469561	437952	937882	383391	627556	1.31235e+06	837269	493935	1.94219e+06	1.14711e+06	1.77999e+06	2.28833	0.0124853	0.0151515	0.402341	0.387354	2.15997	0.0285163	up	397.226	5.15571	1	0	-	Unknown	-	-	-	-	0	-	-	1	Tryprostatin_A	C20607
neg-M402T257	8737.97	24350.2	23287.3	41813.2	28251.6	34403.1	322224	235977	292024	237182	228452	269262	9.85506	6.96280708503192e-05	0.0021645	0.0133275	0.112592	5.89452	0.333341	up	402.119	4.28814	1	0	-	Unknown	-	-	-	-	3	8-8'-Dehydrodiferulic acid;Dehydrodiferulic dilactone;3-[3-Carboxy-2,3-dihydro-2-(4-hydroxy-3-methoxyphenyl)-7-methoxy-5-benzofuranyl]-2-propenoic acid	HMDB0029277;HMDB0033876;HMDB0041277	7	Glucosyloxyanthraquinone;Cleomiscosin_A;Daphneticin;Diferulic_acid;Irisflorentin;5'-Oxoaverantin;Versicolorone	C03503;C09922;C09924;C10446;C17958;C20502;C20504
neg-M405T313	344410	390015	452537	371928	461043	386420	787143	1.01426e+06	780679	834389	973083	847021	2.17615	2.85803032519753e-07	0.0021645	0.000146968	0.112592	1.64091	0.205116	up	405.132	5.22072	1	0	-	Unknown	-	-	-	-	6	(E)-2',4,4'-Trihydroxy-3-prenylchalcone;Moracin I;Phaseollidin;(R)-Glabridin;Phaseollinisoflavan;(S)-5,7-Dihydroxy-6-prenylflavanone	HMDB0032671;HMDB0033311;HMDB0033669;HMDB0034188;HMDB0034411;HMDB0037445	7	Phaseollidin;Isobavachalcone;Spathelia_bischromene;Glabranin;Glabridin;(-)-Phaseollinisoflavan;Otobain	C05230;C08648;C09048;C09752;C10421;C10515;C10728
neg-M411T213	53263.9	48508.5	22445.6	40568.1	26419.1	19928.2	59685.2	80031.2	66044.8	85677.9	79451.9	72936.9	2.10212	0.00403898	0.0021645	0.211124	0.112592	2.81576	0.342379	up	411.108	3.55302	1	0	-	Unknown	-	-	-	-	4	Ziprasidone;Mollicellin C;Gonyautoxin II;Gonyautoxin VI	HMDB0014391;HMDB0033341;HMDB0033507;HMDB0033512	7	Ziprasidone;Podophyllotoxone;Aklavinone;Mollicellin_C;Gonyautoxin_2;Gonyautoxin_6;Tribenuron_methyl	C07568;C10875;C12424;C20046;C16856;C20019;C10962
neg-M411T5_2	102145	171708	86327.2	82236.7	166869	134459	64998.7	92165.3	77152	110049	69384.6	81285.5	0.665597	0.0386908	0.0411255	0.670962	0.598849	1.77002	0.207442	down	410.89	0.0766365	0	0	-	Unknown	-	-	-	-	0	-	-	0	-	-
neg-M417T339	159554	249034	270759	200621	509736	244193	140183	28909.9	141444	101348	97769.6	148294	0.402687	0.0116139	0.0021645	0.390705	0.112592	2.74029	0.224758	down	417.21	5.64298	1	0	-	Unknown	-	-	-	-	0	-	-	3	Fluorometholone_17-acetate;Descinolone_acetonide;17beta-Hydroxy-4-mercaptoandrost-4-en-3-one_4-acetate_17-propionate	C14629;C14653;C15180
neg-M423T313	4401.09	3733	10179.4	4278.21	41386.3	10918.7	424581	577231	545189	591623	608819	668162	45.6042	7.151105905456e-05	0.0021645	0.0133275	0.112592	7.32676	0.353611	up	423.054	5.21932	1	0	-	Unknown	-	-	-	-	8	4-Mercaptobutyl glucosinolate;1,3,4-Trigalloyl-beta-D-glucopyranose;1,2,4-Trigalloyl-beta-D-glucopyranose;1,2,6-Trigalloyl-beta-D-glucopyranose;1,4,6-Trigalloyl-beta-D-glucopyranose;1,2',5-Tri-O-galloylhamamelofuranose;Kurigalin;3-O-Galloylhamamelitannin	HMDB0039895;HMDB0031274;HMDB0031745;HMDB0039182;HMDB0039185;HMDB0039368;HMDB0039369;HMDB0039370	3	Glucoiberverin;1-O,2-O,6-O-Trigalloyl-beta-D-glucose;Gallotannin	C08412;C04360;C17458
neg-M424T59	514950	486749	270907	506178	333444	409492	171254	194377	383799	418775	230756	249394	0.653663	0.0339279	0.0411255	0.634754	0.598849	1.80547	0.253771	down	424.015	0.988113	1	0	-	Unknown	-	-	-	-	3	Hexabromodiphenyl ethers;2,2',4,4',5,5'-Hexabromodiphenyl ether;2,2',4,4',5,6'-Hexabromodiphenyl ether	HMDB0037515;HMDB0037525;HMDB0037526	2	2,2',4,4',5,5'-Hexabromodiphenyl_ether;2,2',4,4',5,6'-Hexabromodiphenyl_ether	C18137;C18138
neg-M438T304	34764.4	42807.5	39229.4	144850	35454.9	56603.3	142010	60087.1	44473.4	228596	137114	196263	2.2859	0.0409624	0.0411255	0.68085	0.598849	2.39243	0.201421	up	438.178	5.06464	1	0	-	Unknown	-	-	-	-	3	3-(1,1-Dimethylallyl)scopoletin 7-glucoside;Losartan;Licoricesaponin C2	HMDB0032853;HMDB0014816;HMDB0038759	1	Losartan	C07072
neg-M439T257	6398.24	99963	3276.52	108907	3010.36	82697.6	562282	481009	507046	496110	555737	585975	10.4787	0.00598173	0.0021645	0.26793	0.112592	6.67252	0.215526	up	439.049	4.27917	1	0	-	Unknown	-	-	-	-	1	Glucoiberin	HMDB0038406	3	N-(4-Chloro-3-methyl-5-isothiazolyl)-N-methyl-2-[p-[(alpha,alpha,alpha-trifluoro-p-tolyl)oxy]phenyl]acetamide;Calicheamicinone;Glucoiberin	C10951;C21337;C08411
neg-M441T313	174721	179974	177068	449073	147201	269675	645689	324178	168265	842359	534519	830672	2.39368	0.0270437	0.0649351	0.583741	0.6969	2.2879	0.0150707	up	441.253	5.21358	1	0	-	Unknown	-	-	-	-	1	Prostaglandin G2 2-glyceryl Ester	HMDB0062591	1	Nafoxidine	C14212
neg-M442T233	61423.3	27810.5	27658.8	20710.9	26695.2	31804.1	469569	408306	361138	362379	317034	354513	11.5906	2.67894957145576e-06	0.0021645	0.000860995	0.112592	6.31632	0.150806	up	442.132	3.89073	1	0	-	Unknown	-	-	-	-	1	Tricrocin	HMDB0002376	1	trans-Crocetin_(beta-D-glucosyl)_(beta-D-gentibiosyl)_ester	C17513
neg-M442T254	187524	197221	185657	217536	170757	190059	647245	625757	552124	571574	533062	544169	3.02409	3.42390750458843e-10	0.0021645	5.60213520614388e-07	0.112592	3.87647	0.0429664	up	442.133	4.23688	1	0	-	Unknown	-	-	-	-	1	Tricrocin	HMDB0002376	1	trans-Crocetin_(beta-D-glucosyl)_(beta-D-gentibiosyl)_ester	C17513
neg-M443T250	165326	58390	75258.6	86176.5	68413.8	93828.1	231915	165942	209769	247646	269740	187342	2.39746	0.000704867	0.0021645	0.0693235	0.112592	2.95549	0.263384	up	443.141	4.16028	1	0	-	Unknown	-	-	-	-	14	Tamsulosin hydrochloride;Tetramethylquercetin 3-rutinoside;Glycogen;Maltotetraose;Stachyose;Mannan;Fagopyritol B3;Bifurcose;Neobifurcose;Sesamose;3-beta-Glucosylcellotriose;3-beta-Cellobiosylcellobiose;Nystose;Fagopyritol A3	HMDB0042022;HMDB0039337;HMDB0000757;HMDB0001296;HMDB0003553;HMDB0029931;HMDB0035323;HMDB0038490;HMDB0038870;HMDB0038871;HMDB0039173;HMDB0039174;HMDB0039176;HMDB0040182	8	Glycogen;Stachyose;Cellotetraose;Maltotetraose;Isolychnose;1,3-alpha-D-Mannosyl-1,2-alpha-D-mannosyl-1,2-alpha-D-mannosyl-D-mannose;Lychnose;Sesamose	C00182;C01613;C02013;C02052;C03989;C04861;C08242;C08248
neg-M469T292	108627	73697.5	80760.4	81690.7	14065.3	4036.72	589827	590667	509212	481179	602193	592096	9.27357	0.00406805	0.0021645	0.211609	0.112592	5.32077	0.124324	up	469.133	4.86371	1	0	-	Unknown	-	-	-	-	0	-	-	1	Plumieride	C09797
neg-M476T193	144298	74330.7	97400.6	93335.6	109068	99048.6	2673.97	16486.7	21174.4	18969.8	15477.1	8081.48	0.134196	0.000721655	0.0021645	0.0705888	0.112592	5.13317	0.10818	down	476.146	3.22275	0	0	-	Unknown	-	-	-	-	0	-	-	0	-	-
neg-M488T243	51941.6	62837.3	42546	35819.6	34576.9	35533.5	611500	704697	741009	697086	487089	803696	15.3656	2.78371966883921e-09	0.0021645	4.17511554998068e-06	0.112592	6.28543	0.105921	up	488.084	4.05681	0	0	-	Unknown	-	-	-	-	0	-	-	0	-	-
neg-M497T250	377171	323909	439672	338939	732290	521959	212201	82180.3	253594	259147	184873	290582	0.469132	0.00727854	0.0021645	0.298182	0.112592	2.71087	0.063434	down	497.167	4.16298	1	0	-	Unknown	-	-	-	-	2	Eucaglobulin;Musabalbisiane B	HMDB0036742;HMDB0038681	0	-	-
neg-M520T62	339693	262386	182492	229987	187642	156588	190950	194023	107313	160504	130867	111949	0.659121	0.0256469	0.0930736	0.571558	0.774094	1.54042	0.402035	down	520.069	1.03882	1	0	-	Unknown	-	-	-	-	0	-	-	1	4-(Cytidine_5'-diphospho)-2-C-methyl-D-erythritol	C11435
neg-M528T202	52304.1	33920.9	33358.1	46403.8	46489.7	26763.8	79036.5	99312.1	66674.2	117433	45307.6	100507	2.12452	0.00231675	0.0151515	0.150488	0.387354	2.67309	0.36339	up	528.267	3.3636	1	0	-	Unknown	-	-	-	-	4	N-[(3a,5b,7b)-7-hydroxy-24-oxo-3-(sulfooxy)cholan-24-yl]-Glycine;N-[(3a,5b,7a)-3-hydroxy-24-oxo-7-(sulfooxy)cholan-24-yl]-Glycine;Glycochenodeoxycholate-3-sulfate;Ethyl 3-hydroxyoctanoate O-[glucosyl-(1->6)-glucoside]	HMDB0002409;HMDB0002496;HMDB0002497;HMDB0038738	1	Glycochenodeoxycholate_7-sulfate	C15559
neg-M564T196	44856.9	9821.71	19356.9	35327.8	24573.1	23567.1	9984.35	12999.1	18899	12397.7	14885.1	13611.9	0.525558	0.0492252	0.0649351	0.727568	0.6969	2.02869	0.231027	down	564.18	3.26923	0	0	-	Unknown	-	-	-	-	0	-	-	0	-	-
neg-M578T207	148314	83700.7	92300.2	32657	70667.6	85925.9	163166	196498	104845	84459.4	146685	158362	1.66291	0.0451858	0.0411255	0.708357	0.598849	1.29533	0.205683	up	577.568	3.45267	0	0	-	Unknown	-	-	-	-	0	-	-	0	-	-
neg-M627T61	313916	313687	199598	428865	204188	189191	161826	157729	187282	114431	207781	211734	0.63099	0.0272884	0.0649351	0.583741	0.6969	1.73452	0.354621	down	627.018	1.0121	0	0	-	Unknown	-	-	-	-	0	-	-	0	-	-
neg-M636T454	292530	289398	393175	331003	371944	622064	156663	253815	230006	215338	308763	360159	0.6629	0.0333367	0.0411255	0.631182	0.598849	1.52364	0.280545	down	635.507	7.57348	1	0	-	Unknown	-	-	-	-	184	CerP(d18:0/16:0);TG(22:5(7Z,10Z,13Z,16Z,19Z)/16:0/22:5(7Z,10Z,13Z,16Z,19Z));TG(20:3(5Z,8Z,11Z)/20:4(5Z,8Z,11Z,14Z)/20:3(5Z,8Z,11Z));TG(20:3(5Z,8Z,11Z)/20:4(8Z,11Z,14Z,17Z)/20:3(5Z,8Z,11Z));TG(20:3n6/20:4(5Z,8Z,11Z,14Z)/20:3n6);TG(20:3n6/20:4(8Z,11Z,14Z,17Z)/20:3n6);TG(22:5(4Z,7Z,10Z,13Z,16Z)/16:0/22:5(4Z,7Z,10Z,13Z,16Z));TG(20:5(5Z,8Z,11Z,14Z,17Z)/20:0/20:5(5Z,8Z,11Z,14Z,17Z));TG(20:4(5Z,8Z,11Z,1…	HMDB0010698;HMDB0010542;HMDB0051211;HMDB0051319;HMDB0053881;HMDB0053953;HMDB0054925;HMDB0055701;HMDB0010525;HMDB0044443;HMDB0044465;HMDB0044470;HMDB0044605;HMDB0044610;HMDB0044632;HMDB0045206;HMDB0045285;HMDB0045368;HMDB0045389;HMDB0045394;HMDB0045420;HMDB0045440;HMDB0045446;HMDB0046125;HMDB0046175;HMDB0046225;HMDB0048889;HMDB0048894;HMDB0048910;HMDB0049020;HMDB0049343;HMDB0049469;HMDB0049484;HMD…	0	-	-
neg-M648T313	343140	353651	395697	432447	408055	438170	800021	951795	806246	778926	835107	800653	2.09718	1.43576212600233e-07	0.0021645	8.61361558126333e-05	0.112592	2.35565	0.113565	up	648.269	5.21874	1	0	-	Unknown	-	-	-	-	0	-	-	2	3-Hydroxyethylchlorophyllide_a;Bacteriochlorophyllide_a	C18154;C18155
neg-M659T327	182049	111082	123369	108635	120171	133466	375289	340622	421829	324273	378610	497081	3.00179	8.47813510933961e-07	0.0021645	0.000363308	0.112592	3.6249	0.258795	up	659.229	5.456	0	0	-	Unknown	-	-	-	-	0	-	-	0	-	-
neg-M727T212	217521	112024	105066	108178	111551	84668.4	202791	243034	207306	185217	224629	202487	1.71238	0.00549226	0.025974	0.254767	0.503208	2.36059	0.0919227	up	727.241	3.53899	0	0	-	Unknown	-	-	-	-	0	-	-	0	-	-
neg-M728T213	46010.8	26334.4	21499.5	31085.3	30790.5	32367.1	63711.8	83323.6	65182.7	51402.4	57265.4	69920.9	2.07779	0.000218945	0.0021645	0.0315246	0.112592	2.62397	0.263539	up	728.244	3.54175	1	0	-	Unknown	-	-	-	-	1	Glucoliquiritin apioside	HMDB0041149	0	-	-
neg-M772T554	63864.2	49528.3	44355.6	60783.5	80739.8	35947.4	5526.94	26481.1	18672.8	24807.6	25449.3	34390.2	0.4037	0.0110138	0.0021645	0.382931	0.112592	2.65766	0.283552	down	771.519	9.24009	1	0	-	Unknown	-	-	-	-	10	PG(16:0/20:3(5Z,8Z,11Z));PG(16:0/20:3(8Z,11Z,14Z));PG(18:0/18:3(6Z,9Z,12Z));PG(18:0/18:3(9Z,12Z,15Z));PG(18:1(11Z)/18:2(9Z,12Z));PG(18:1(9Z)/18:2(9Z,12Z));PG(18:2(9Z,12Z)/18:1(11Z));PG(18:2(9Z,12Z)/18:1(9Z));PG(18:3(6Z,9Z,12Z)/18:0);PG(18:3(9Z,12Z,15Z)/18:0)	HMDB0010578;HMDB0010579;HMDB0010606;HMDB0010607;HMDB0010620;HMDB0010635;HMDB0010648;HMDB0010649;HMDB0010662;HMDB0010677	0	-	-
neg-M85T485	3.9214e+07	7.25517e+07	4.64336e+07	1.08157e+08	1.54597e+08	3.9904e+07	2.1082e+07	2.37123e+07	6.91086e+07	4.20948e+07	2.94183e+07	3.36906e+07	0.475433	0.0423852	0.0411255	0.691612	0.598849	2.2643	0.29342	down	85.0043	8.08943	1	0	-	Unknown	-	-	-	-	1	Cyanuric acid	HMDB0041861	1	Cyanuric_acid	C06554
neg-M868T207	111688	117977	73543.1	37693.5	53514.7	76159.7	221036	148910	120786	122570	123214	189724	1.96831	0.00786199	0.0021645	0.311116	0.112592	1.67069	0.251007	up	867.859	3.44708	0	0	-	Unknown	-	-	-	-	0	-	-	0	-	-
pos-M101T81	441064	5.73695e+06	6.62747e+06	9.97151e+06	4.08546e+06	7.00598e+06	1.65764e+08	1.5202e+08	1.55043e+08	1.27008e+08	1.23132e+08	1.48617e+08	25.7344	0.000544029	0.0021645	0.0615116	0.112592	6.77268	0.104758	up	101.003	1.35108	1	0	-	Unknown	-	-	-	-	1	Dimethyl sulfoxide	HMDB0002151	2	Mercaptoethanol;Dimethyl_sulfoxide	C00928;C11143
pos-M102T58	117248	143275	184899	460231	201102	186889	1.19101e+07	1.02275e+07	1.09838e+07	1.00711e+07	1.11684e+07	1.16495e+07	51.0266	3.18530691595903e-06	0.0021645	0.000971681	0.112592	7.02489	0.162598	up	102.006	0.972362	0	0	-	Unknown	-	-	-	-	0	-	-	0	-	-
pos-M103T35_2	1.87948e+06	2.37791e+06	1.14816e+06	2.25133e+06	2.30903e+06	1.08506e+06	939068	965295	2.22993e+06	1.03531e+06	1.07973e+06	566558	0.616768	0.0499402	0.0151515	0.731686	0.387354	1.73642	0.345164	down	103.095	0.583767	0	0	-	Unknown	-	-	-	-	0	-	-	0	-	-
pos-M103T36	927423	1.04135e+06	911324	892080	898209	858582	282079	684683	377760	271816	180847	453722	0.407111	0.00314431	0.0021645	0.186415	0.112592	3.2771	0.45853	down	102.968	0.605283	0	0	-	Unknown	-	-	-	-	0	-	-	0	-	-
pos-M103T58	479232	233941	389641	304623	165577	419177	2.58342e+07	2.38266e+07	2.33242e+07	2.57389e+07	2.38777e+07	2.5567e+07	74.3747	1.09128849187425e-06	0.0021645	0.000409188	0.112592	7.44956	0.108916	up	102.999	0.971037	0	0	-	Unknown	-	-	-	-	0	-	-	0	-	-
pos-M103T80	1.14865e+06	1.05774e+06	829646	1.20241e+06	676332	1.18081e+06	7.64035e+06	6.02964e+06	2.02204e+06	4.6737e+06	3.30494e+06	5.88523e+06	4.84874	0.000205882	0.0021645	0.0301257	0.112592	4.19708	0.319976	up	103.006	1.34142	0	0	-	Unknown	-	-	-	-	0	-	-	0	-	-
pos-M106T82	1.4128e+06	1.68277e+06	1.40237e+06	1.18747e+06	1.34868e+06	1.34827e+06	408831	394030	328544	345393	843341	725391	0.363327	0.00083033	0.0021645	0.0758593	0.112592	3.60186	0.200325	down	106.049	1.37223	0	0	-	Unknown	-	-	-	-	0	-	-	0	-	-
pos-M108T307	315647	122853	162351	350059	400342	296880	128974	258913	190431	130223	111970	56783	0.532296	0.0456149	0.0649351	0.708942	0.6969	1.78561	0.181294	down	108.089	5.11721	0	0	-	Unknown	-	-	-	-	0	-	-	0	-	-
pos-M109T496_1	747924	341746	853271	401223	548445	1.12943e+06	341132	319057	277166	388902	397505	362258	0.518648	0.0261407	0.0151515	0.573756	0.387354	1.75697	0.432192	down	109.065	8.26578	1	0	-	Unknown	-	-	-	-	5	p-Cresol;m-Cresol;o-Cresol;Benzyl alcohol;Anisole	HMDB0001858;HMDB0002048;HMDB0002055;HMDB0003119;HMDB0033895	6	Benzyl_alcohol;Anisole;3-Cresol;4-Cresol;o-Cresol;Aromatic_primary_alcohol	C00556;C01403;C01467;C01468;C01542;C03485
pos-M109T54	2.60923e+06	1.74504e+06	2.68951e+06	1.55159e+06	720701	2.40972e+06	1.01907e+06	519259	1.16211e+06	1.01689e+06	955980	1.16034e+06	0.497505	0.0262264	0.0411255	0.574718	0.598849	2.33202	0.468776	down	109.028	0.894833	1	0	-	Unknown	-	-	-	-	2	Quinone;1,2-Benzoquinone	HMDB0003364;HMDB0012133	2	p-Benzoquinone;o-Benzoquinone	C00472;C02351
pos-M110T13_1	1.77277e+07	2.52316e+07	2.49475e+07	2.3344e+07	2.53946e+07	1.96579e+07	4.62143e+07	4.17915e+07	4.52539e+07	2.26161e+07	2.50397e+07	2.46222e+07	1.50794	0.043641	0.179654	0.69694	0.893206	1.51733	0.378737	up	110.06	0.215865	1	0	-	Unknown	-	-	-	-	3	4-Aminophenol;2-Acetylpyrrole;1-Methyl-2-pyrrolecarboxaldehyde	HMDB0001169;HMDB0035882;HMDB0040582	4	2-Aminophenol;4-Hydroxyaniline;Hydroxylaminobenzene;m-Aminophenol	C01987;C02372;C02720;C05058
pos-M110T13_2	1.10703e+07	1.43078e+07	1.41423e+07	1.34356e+07	1.37217e+07	1.40114e+07	151503	746002	217063	1.33642e+07	758723	225189	0.191633	0.00597193	0.004329	0.26793	0.172375	5.33271	0.238536	down	110.079	0.209375	0	0	-	Unknown	-	-	-	-	0	-	-	0	-	-
pos-M115T15	1.10915e+06	1.1697e+06	1.34836e+06	1.29458e+06	1.31796e+06	1.35143e+06	1.34707e+06	156710	342541	135986	176265	212030	0.312284	0.00655487	0.025974	0.280818	0.503208	3.99292	0.491758	down	115.058	0.251979	1	0	-	Unknown	-	-	-	-	2	Di-2-propenyl sulfide;Di-1-propenyl sulfide	HMDB0036491;HMDB0040234	1	Diallyl_sulfide	C08370
pos-M115T91	2.14279e+06	2.14524e+06	3.97545e+06	5.44564e+06	1.9782e+06	2.07674e+06	1.87559e+06	1.27791e+06	1.66337e+06	1.65169e+06	1.61552e+06	2.0035e+06	0.567865	0.0362207	0.004329	0.655834	0.172375	2.20402	0.0931154	down	115.075	1.51994	1	0	-	Unknown	-	-	-	-	18	Delta-Hexanolactone;Gamma-Caprolactone;trans-Hex-2-enoic acid;Allyl propionate;2-Methyl-4-pentenoic acid;2,3-Hexanedione;3,4-Hexanedione;3-Hexenoic acid;4-Methyl-2,3-pentanedione;2-Methyl-2-pentenoic acid;4-Methyl-2-pentenoic acid;2-Methyl-3-pentenoic acid;Prenyl formate;5-Oxohexanal;Ethyl crotonate;Methyl 4-pentenoate;epsilon-Caprolactone;Dihydro-4,4-dimethyl-2(3H)-furanone	HMDB0000453;HMDB0003843;HMDB0010719;HMDB0029487;HMDB0031158;HMDB0031491;HMDB0031492;HMDB0031501;HMDB0031559;HMDB0031560;HMDB0031561;HMDB0031562;HMDB0032490;HMDB0033568;HMDB0039581;HMDB0040328;HMDB0060476;HMDB0061929	3	2-Hydroxycyclohexan-1-one;epsilon-Caprolactone;3-Hydroxycyclohexanone	C01147;C01880;C03228
pos-M117T34	1.20511e+06	4.78417e+07	5.14438e+07	5.15054e+07	5.10793e+07	5.42341e+07	2.05366e+06	2.04308e+06	1.5823e+06	1.98541e+06	2.36664e+06	2.52605e+06	0.0488017	0.00884534	0.0649351	0.334184	0.6969	5.17044	0.443765	down	116.972	0.574252	1	0	-	Unknown	-	-	-	-	1	Chloroacetic acid	HMDB0031331	1	Chloroacetic_acid	C06755
pos-M119T233	497181	693201	452086	658964	380655	307523	309950	277972	374543	302243	355585	295287	0.640746	0.0222884	0.0151515	0.5399	0.387354	1.89143	0.153016	down	119.085	3.87661	1	0	-	Unknown	-	-	-	-	2	Indane;alpha-Methylstyrene	HMDB0059837;HMDB0059899	2	alpha-Methylstyrene;Vinyl_toluene	C14395;C19549
pos-M120T87	4.95478e+06	4.08731e+06	4.99657e+06	5.24719e+06	3.83608e+06	4.46199e+06	1.31013e+06	2.18725e+06	1.74504e+06	1.42947e+06	2.37511e+06	1.46103e+06	0.380948	3.39396230243095e-05	0.0021645	0.00727197	0.112592	3.42261	0.0739351	down	120.011	1.45555	0	0	-	Unknown	-	-	-	-	0	-	-	0	-	-
pos-M121T81	5.16551e+06	2.93528e+06	3.49679e+06	5.12786e+06	2.44758e+06	2.18056e+06	1.16476e+06	692814	1.17542e+06	1.11932e+06	1.16956e+06	971810	0.294737	0.000134034	0.0021645	0.021161	0.112592	3.48329	0.371136	down	121.016	1.3439	1	0	-	Unknown	-	-	-	-	1	Fomepizole	HMDB0015344	3	Fomepizole;2-Methylimidazole;4-Methylimidazole	C07837;C19261;C19262
pos-M123T64	2.61161e+07	1.69996e+07	2.32063e+07	1.90733e+07	1.46084e+07	2.3567e+07	1.56527e+07	1.23355e+07	6.86422e+06	1.45161e+07	1.21159e+07	1.5514e+07	0.623112	0.0118791	0.00865801	0.393169	0.279761	1.90361	0.135358	down	123.044	1.06252	1	0	-	Unknown	-	-	-	-	5	Benzoic acid;4-Hydroxybenzaldehyde;3-(2-Furanyl)-2-propenal;2-Hydroxybenzaldehyde;1-Methylpyrrolinium	HMDB0001870;HMDB0011718;HMDB0032918;HMDB0034170;HMDB0060253	7	Benzoate;Aromatic_acid;4-Hydroxybenzaldehyde;3-Hydroxybenzaldehyde;Salicylaldehyde;Tropolone;1-Methylpyrrolinium	C00180;C00539;C00633;C03067;C06202;C15474;C06178
pos-M124T105	5.55075e+06	3.2473e+07	5.52603e+06	4.56832e+06	2.89098e+06	2.23292e+06	3.28426e+07	2.84399e+07	5.0966e+06	3.01003e+07	3.21404e+07	9.45325e+06	2.59331	0.0366351	0.0930736	0.661342	0.774094	2.96924	0.499139	up	124.024	1.74987	0	0	-	Unknown	-	-	-	-	0	-	-	0	-	-
pos-M125T87_1	4.59727e+06	3.66505e+06	3.74732e+06	3.87515e+06	2.55822e+06	5.73169e+06	2.60649e+06	1.52072e+06	2.9795e+06	2.73556e+06	1.80714e+06	2.98325e+06	0.605289	0.0102076	0.025974	0.367433	0.503208	1.71515	0.302241	down	125.043	1.44223	1	0	-	Unknown	-	-	-	-	3	Phenylmethanethiol;2-Methylbenzenethiol;Methyl phenyl sulfide	HMDB0029633;HMDB0029634;HMDB0034448	0	-	-
pos-M126T188	143019	137891	158133	121609	106219	127029	185776	303333	213374	256552	244089	295018	1.88707	9.29873649781742e-05	0.0021645	0.0157886	0.112592	1.57596	0.319569	up	126.037	3.12773	1	0	-	Unknown	-	-	-	-	2	4-Methyl-5-vinylthiazole;2-Pyridinemethanethiol	HMDB0031858;HMDB0041346	0	-	-
pos-M126T563_1	34947.7	72423	55931.1	33553.7	20627	44672.5	50404.1	273832	70835.5	120463	65837.7	56771.5	2.43422	0.0379116	0.0411255	0.668439	0.598849	2.16	0.189396	up	126.037	9.38106	0	0	-	Unknown	-	-	-	-	0	-	-	0	-	-
pos-M126T69	3.66124e+06	4.25909e+06	3.26566e+06	3.30964e+06	1.09924e+06	3.09808e+06	828527	1.26604e+06	1.19827e+06	1.34302e+06	1.68148e+06	1.39222e+06	0.412431	0.00661588	0.0411255	0.280832	0.598849	2.97349	0.106749	down	126.022	1.154	1	0	-	Unknown	-	-	-	-	1	Taurine	HMDB0000251	1	Taurine	C00245
pos-M127T249	334842	370185	464745	1.2107e+06	1.69376e+06	1.34701e+06	146298	369531	147031	97631.6	424938	393094	0.291174	0.0132225	0.0411255	0.413158	0.598849	3.31383	0.244841	down	127.016	4.15077	1	0	-	Unknown	-	-	-	-	10	Ethylphosphate;Dimethylphosphate;Butyric acid;Isobutyric acid;Acetoin;Methyl propionate;Ethyl acetate;1-Hydroxy-2-butanone;Propyl formate;Isopropyl formate	HMDB0012228;HMDB0061734;HMDB0000039;HMDB0001873;HMDB0003243;HMDB0030062;HMDB0031217;HMDB0031507;HMDB0040253;HMDB0040579	9	2-Hydroxyethylphosphonate;Butanoic_acid;Acetoin;(R)-Acetoin;Ethyl_acetate;(S)-Acetoin;2-Methylpropanoate;1,4-Dioxane;2-Hydroxy-2-methylpropanal	C06451;C00246;C00466;C00810;C00849;C01769;C02632;C14440;C21291
pos-M127T497	211696	329429	249522	495398	2.06508e+06	292224	2.38327e+06	2.09554e+06	2.1103e+06	2.04867e+06	472185	2.28919e+06	3.12876	0.00909048	0.0151515	0.340146	0.387354	3.58301	0.33081	up	127.106	8.27932	0	0	-	Unknown	-	-	-	-	0	-	-	0	-	-
pos-M131T68	4.52611e+06	4.9912e+06	5.14747e+06	5.62724e+06	4.69612e+06	4.43217e+06	755360	789860	2.30753e+06	1.81176e+06	1.41464e+06	2.42505e+06	0.323049	0.0018167	0.0021645	0.128728	0.112592	4.17413	0.310364	down	131.001	1.12944	0	0	-	Unknown	-	-	-	-	0	-	-	0	-	-
pos-M131T88	598197	406002	466191	431453	356395	463237	65372	257706	229764	151332	69026.7	127441	0.330939	0.00272359	0.0021645	0.169032	0.112592	3.75943	0.227974	down	131.016	1.47269	1	0	-	Unknown	-	-	-	-	1	4-Hydroxy-5-methyl-3(2H)-thiophenone	HMDB0033548	0	-	-
pos-M132T95_3	1.601e+07	979976	1.56873e+07	3.91005e+06	8.03414e+06	5.94519e+06	9.48268e+06	5.0253e+09	1.90023e+07	4.6522e+09	1.28851e+07	4.74264e+09	285.989	0.0356327	0.025974	0.651745	0.503208	5.51545	0.374733	up	132.085	1.57813	1	0	-	Unknown	-	-	-	-	3	(卤)-2-Propylthiazolidine;Di-2-propenyl sulfide;Di-1-propenyl sulfide	HMDB0040058;HMDB0036491;HMDB0040234	1	Diallyl_sulfide	C08370
pos-M133T63	3.84311e+07	2.01679e+07	2.31637e+07	2.64603e+07	1.73652e+07	2.98444e+07	1.56877e+07	9.04477e+06	1.92782e+07	4.20704e+06	9.50074e+06	1.07334e+07	0.440396	0.00711342	0.004329	0.294061	0.172375	2.91271	0.276014	down	133.033	1.04314	1	0	-	Unknown	-	-	-	-	1	3-Methyl sulfolene	HMDB0059667	1	THTC	C11074
pos-M133T82	1.8705e+08	1.39011e+08	1.47388e+08	1.037e+08	1.21538e+08	1.08842e+08	7.10074e+07	8.83293e+07	6.79945e+07	6.67059e+07	9.72788e+07	7.321e+07	0.575244	0.000769683	0.0021645	0.0723644	0.112592	2.45767	0.155699	down	133.032	1.37353	1	0	-	Unknown	-	-	-	-	1	3-Methyl sulfolene	HMDB0059667	1	THTC	C11074
pos-M134T82	9.55831e+06	8.14441e+06	8.54193e+06	4.9273e+06	6.36339e+06	5.82464e+06	3.43808e+06	4.11734e+06	3.5417e+06	3.12351e+06	5.00478e+06	3.42355e+06	0.522347	0.000737896	0.004329	0.0714014	0.172375	2.82227	0.143322	down	134.035	1.37316	0	0	-	Unknown	-	-	-	-	0	-	-	0	-	-
pos-M135T496	3.28226e+06	3.96445e+06	1.75559e+06	1.81835e+06	3.10393e+06	3.45268e+06	2.38494e+06	1.63154e+06	1.39951e+06	2.02595e+06	1.45652e+06	1.42014e+06	0.593799	0.017355	0.025974	0.485109	0.503208	1.64975	0.393846	down	135.117	8.26715	1	0	-	Unknown	-	-	-	-	11	1-Methyl-2-propylbenzene;p-Mentha-1,3,8-triene;1-Isopropyl-2-methylbenzene;1-Isopropyl-3-methylbenzene;Butylbenzene;m-Propyltoluene;Prehnitene;4-Ethyl-o-xylene;2-Ethyl-p-xylene;(3E,5E)-2,6-Dimethyl-1,3,5,7-octatetraene;p-Cymene	HMDB0032627;HMDB0037013;HMDB0037050;HMDB0037051;HMDB0059812;HMDB0059821;HMDB0059823;HMDB0059832;HMDB0059890;HMDB0061787;HMDB0005805	5	p-Cymene;sec-Butylbenzene;1,2,4,5-Tetramethylbenzene;1,4-Diethylbenzene;n-Butylbenzene	C06575;C14142;C14534;C14583;C18150
pos-M135T82	7.92644e+06	5.89933e+06	4.7841e+06	4.43539e+06	5.08397e+06	4.63515e+06	3.0385e+06	3.35751e+06	2.60909e+06	4.20147e+06	3.60901e+06	4.81956e+06	0.660325	0.00829796	0.0151515	0.321868	0.387354	1.90859	0.214133	down	135.027	1.37353	0	0	-	Unknown	-	-	-	-	0	-	-	0	-	-
pos-M135T84	1.56105e+07	1.52526e+07	1.53279e+07	1.50998e+07	1.31088e+07	1.25639e+07	6.75001e+06	3.83712e+06	4.22478e+06	5.61497e+06	2.5079e+06	1.19612e+07	0.401272	0.00478767	0.0021645	0.234153	0.112592	3.33181	0.0949213	down	134.996	1.39511	1	0	-	Unknown	-	-	-	-	1	Chlorobenzene	HMDB0041855	1	Chlorobenzene	C06990
pos-M137T56	1.9748e+06	2.18811e+06	2.77941e+06	1.54237e+06	2.73646e+06	1.46599e+06	478297	839749	673923	1.42017e+06	1.05528e+06	1.10815e+06	0.439466	0.00179588	0.0021645	0.127756	0.112592	3.14673	0.432254	down	136.94	0.929728	1	0	-	Unknown	-	-	-	-	1	Phosphoric acid	HMDB0002142	2	Orthophosphate;Potassium_acetate	C00009;C12554
pos-M137T58	309992	405490	455850	529862	478131	579393	270247	193864	305228	387189	270834	185196	0.584531	0.003909	0.004329	0.208148	0.172375	1.80287	0.403068	down	137.007	0.973114	0	0	-	Unknown	-	-	-	-	0	-	-	0	-	-
pos-M137T80_1	5.15612e+06	3.4688e+06	5.1044e+06	4.37781e+06	3.23316e+06	4.13462e+06	372114	151670	374240	404834	216936	443130	0.0770532	2.6598779018595e-06	0.0021645	0.000860995	0.112592	5.81826	0.189351	down	137.029	1.33212	0	0	-	Unknown	-	-	-	-	0	-	-	0	-	-
pos-M140T70	3.21089e+07	4.19179e+07	3.55278e+07	4.10919e+07	3.77748e+07	3.28421e+07	3.11865e+07	2.18832e+07	1.17684e+07	2.12449e+07	2.49968e+07	2.30647e+07	0.606266	0.00844117	0.0021645	0.326017	0.112592	2.44383	0.161742	down	140.002	1.17132	0	0	-	Unknown	-	-	-	-	0	-	-	0	-	-
pos-M141T95	1.27345e+06	894409	1.7063e+06	1.1097e+06	1.00836e+06	1.24754e+06	988898	799061	562165	541344	682147	674597	0.586789	0.00207896	0.004329	0.139608	0.172375	2.23551	0.136288	down	141.077	1.58534	1	0	-	Unknown	-	-	-	-	2	Trimethylammonioacetate;Pyrazinamide	HMDB0059606;HMDB0014483	1	Pyrazinamide	C01956
pos-M142T6	1.53218e+06	1.83124e+06	1.88055e+06	1.72253e+06	1.75937e+06	1.69485e+06	1.83491e+06	416620	255847	335228	362589	159772	0.322911	0.00695212	0.0411255	0.288971	0.598849	3.65104	0.260317	down	141.998	0.101296	0	0	-	Unknown	-	-	-	-	0	-	-	0	-	-
pos-M142T71	1.25139e+08	1.17054e+08	9.5079e+07	1.25911e+08	6.00086e+07	9.13971e+07	3.69561e+07	3.81215e+07	4.0819e+07	4.3189e+07	4.22535e+07	2.40093e+07	0.366665	6.44972698580581e-05	0.0021645	0.012482	0.112592	3.24957	0.294294	down	142.035	1.19107	1	0	-	Unknown	-	-	-	-	1	Dimercaprol	HMDB0015677	1	Dimercaprol	C02924
pos-M142T87	2.95483e+07	2.79348e+07	2.69444e+07	2.59911e+07	3.35742e+07	2.76862e+07	1.69206e+07	1.62567e+07	1.53029e+07	1.50971e+07	1.9237e+07	1.70498e+07	0.58169	1.02643238190441e-06	0.0021645	0.000409188	0.112592	2.61639	0.0696174	down	142.035	1.45693	1	0	-	Unknown	-	-	-	-	1	Dimercaprol	HMDB0015677	1	Dimercaprol	C02924
pos-M143T56	1.26448e+06	1.12399e+06	996879	1.11965e+06	878098	896399	478073	495026	736554	546459	730988	742790	0.593978	0.000689609	0.0021645	0.0693235	0.112592	2.53458	0.0590273	down	143.081	0.930248	1	0	-	Unknown	-	-	-	-	0	-	-	7	Ectoine;N-Ethylmaleimide;N-Furfurylformamide;3-Hydroxyaminophenol;Aminohydroquinone;3,6-Dihydronicotinic_acid;4-Aminocatechol	C06231;C02441;C02854;C14602;C14604;C16671;C18351
pos-M143T77	2.09887e+07	3.04745e+07	2.51938e+07	2.70819e+07	2.34502e+07	2.78432e+07	1.01501e+07	2.23757e+06	1.73212e+07	8.81973e+06	9.25323e+06	7.87308e+06	0.358989	0.00764898	0.0021645	0.307759	0.112592	3.8471	0.222049	down	143.035	1.28539	1	0	-	Unknown	-	-	-	-	6	trans-trans-Muconic acid;Sumiki's acid;cis,cis-Muconic acid;Kojic acid;5-Hydroxymaltol;2,3-Methylenesuccinic acid	HMDB0002349;HMDB0002432;HMDB0006331;HMDB0032923;HMDB0032988;HMDB0059762	11	2-Hydroxymuconate_semialdehyde;cis,cis-Muconate;2-Oxo-2,3-dihydrofuran-5-acetate;cis,trans-Hexadienedioate;1,2,3,5-Tetrahydroxybenzene;2,5-Dihydro-5-oxofuran-2-acetate;cis,cis-4-Hydroxymuconic_semialdehyde;Kojic_acid;(S)-5-Oxo-2,5-dihydrofuran-2-acetate;5-Hydroxymethyl-2-furoate;5-(Dihydroxymethyl)furan-2-carbaldehyde	C00682;C02480;C03586;C03647;C03743;C04105;C06603;C14516;C14610;C20448;C20900
pos-M144T134	2.14528e+07	2.08723e+07	2.50189e+07	3.15155e+07	2.85512e+07	3.03242e+07	2.49791e+07	3.77404e+07	4.39822e+07	4.54037e+07	4.22874e+07	4.4984e+07	1.51759	0.00666534	0.025974	0.281603	0.503208	1.32841	0.319771	up	144.048	2.22605	1	1	4-Methyl-5-thiazoleethanol	Organoheterocyclic compounds	Azoles	HMDB0032985	C04294	(map00730)Thiamine metabolism;(map01100)Metabolic pathways	0	-	-	0	-	-
pos-M145T54	2.2103e+07	2.15732e+07	3.56497e+07	1.93398e+07	2.18864e+07	3.4046e+07	1.83933e+07	1.12841e+07	8.84553e+06	1.45134e+07	1.40001e+07	8.06719e+06	0.4858	0.00147954	0.0021645	0.110913	0.112592	2.77423	0.417351	down	145.049	0.899868	1	0	-	Unknown	-	-	-	-	8	3-Hexenedioic acid;3-Methylglutaconic acid;(E)-2-Methylglutaconic acid;trans-2-Hexenedioic acid;3-Hydroxyadipic acid 3,6-lactone;Dimethyl fumarate;Maleic acid homopolymer;Ethyl hydrogen fumarate	HMDB0000393;HMDB0000522;HMDB0002266;HMDB0013311;HMDB0029171;HMDB0031257;HMDB0036232;HMDB0040207	7	2,3-Dimethylmaleate;Triacetate;Methylitaconate;2-Methyleneglutarate;2-Hydroxy-2-(hydroxymethyl)-2H-pyran-3(6H)-one;1,5-Anhydro-4-deoxy-D-glycero-hex-3-en-2-ulose;1,5-Anhydro-4-deoxy-D-glycero-hex-1-en-3-ulose	C00922;C01757;C02295;C02930;C19821;C19822;C19826
pos-M145T87	574323	601250	629988	920113	663010	961279	368776	142141	207405	764283	406994	621896	0.57736	0.0470491	0.0649351	0.715553	0.6969	2.44854	0.073958	down	145.069	1.45801	1	0	-	Unknown	-	-	-	-	1	S-(3-Methyl-2-butenyl) ethanethioate	HMDB0031698	1	alpha-EMTBL	C13720
pos-M146T53	1.43263e+06	1.53318e+06	1.32875e+06	1.25809e+06	1.45659e+06	1.49601e+06	685706	1.89215e+06	593930	468164	374614	504768	0.531358	0.0186331	0.0649351	0.502787	0.6969	2.72065	0.232059	down	146.053	0.889737	0	0	-	Unknown	-	-	-	-	0	-	-	0	-	-
pos-M146T58	8.24005e+06	9.99475e+06	4.35268e+06	8.21973e+06	7.2559e+06	4.71515e+06	2.76372e+06	3.90711e+06	2.02034e+06	2.7854e+06	5.40233e+06	2.31488e+06	0.448681	0.0023261	0.00865801	0.150488	0.279761	2.74949	0.266641	down	146.019	0.966998	0	0	-	Unknown	-	-	-	-	0	-	-	0	-	-
pos-M146T92	1.09002e+06	343369	462070	798131	510196	779926	268050	60448.1	249189	141853	297257	181714	0.300853	0.00233587	0.0021645	0.150488	0.112592	3.47539	0.414453	down	146.027	1.53871	1	0	-	Unknown	-	-	-	-	0	-	-	1	3,4-Dehydrothiomorpholine-3-carboxylate	C04445
pos-M147T259	4.80544e+06	6.1194e+06	7.79708e+06	8.38373e+06	8.43113e+06	6.8164e+06	7.25153e+06	1.30219e+07	1.35328e+07	1.44401e+07	8.72035e+06	9.98119e+06	1.58071	0.0118391	0.0151515	0.393138	0.387354	1.60038	0.400742	up	147.077	4.31595	1	0	-	Unknown	-	-	-	-	23	L-Glutamine;Ureidoisobutyric acid;D-Glutamine;Alanylglycine;Alanyl-Glycine;2,3-Dimethyl-2-cyclohexen-1-one;6-Methyl-3,5-heptadien-2-one;(E,E)-2,4-Octadienal;trans, trans-3,5-Octadien-2-one;1,5-Octadien-3-one;2-Isopropyl-5-methylfuran;(E,E)-2,6-Octadienal;3,5,5-Trimethyl-2-cyclopenten-1-one;2-Butylfuran;Methyl-1-cyclopenten-1-yl)-ethanone;(3R,5S)-1-pyrroline-3-hydroxy-5-carboxylic Acid;Pyroglutami…	HMDB0000641;HMDB0002031;HMDB0003423;HMDB0006899;HMDB0028687;HMDB0031414;HMDB0031582;HMDB0031686;HMDB0032446;HMDB0032447;HMDB0033238;HMDB0039844;HMDB0040246;HMDB0040272;HMDB0061898;HMDB0062585;HMDB0000267;HMDB0000805;HMDB0001369;HMDB0001843;HMDB0002234;HMDB0060262;HMDB0061093	11	L-Glutamine;Glutamine;D-Glutamine;3-Ureidoisobutyrate;Isoglutamine;(R)-3-Ureidoisobutyrate;4-Oxoproline;Pidolic_acid;5-Oxo-D-proline;L-1-Pyrroline-3-hydroxy-5-carboxylate;1-Pyrroline-4-hydroxy-2-carboxylate	C00064;C00303;C00819;C05100;C16673;C21029;C01877;C01879;C02237;C04281;C04282
pos-M147T56_1	4.28835e+06	2.56531e+06	3.76053e+06	3.94791e+06	3.92177e+06	3.36235e+06	3.0435e+06	1.40921e+06	627176	2.22835e+06	2.60411e+06	2.77372e+06	0.580698	0.0447036	0.0151515	0.705296	0.387354	2.39546	0.316428	down	147.003	0.935232	1	0	-	Unknown	-	-	-	-	0	-	-	1	Metam-sodium	C18424
pos-M149T75	2.63276e+06	2.30331e+06	4.11267e+06	3.96522e+06	2.78796e+06	7.72437e+07	1.00266e+06	1.14207e+06	979412	888485	1.26676e+06	918876	0.0666153	0.0298586	0.0021645	0.60394	0.112592	3.32057	0.489335	down	149.018	1.24214	0	0	-	Unknown	-	-	-	-	0	-	-	0	-	-
pos-M149T89	2.08705e+07	1.89138e+07	2.09349e+07	1.76795e+07	1.87062e+07	1.63036e+07	6.63485e+06	1.1501e+07	7.5632e+06	1.42495e+07	1.35816e+07	1.60742e+07	0.613749	0.0138314	0.0021645	0.424083	0.112592	2.28919	0.131878	down	149.044	1.47538	1	0	-	Unknown	-	-	-	-	14	Citramalic acid;3-Hydroxyglutaric acid;D-2-Hydroxyglutaric acid;L-2-Hydroxyglutaric acid;Ribonolactone;D-Xylono-1,5-lactone;2-Hydroxyglutarate;2-Propenyl propyl disulfide;Methyl 3-methyl-1-butenyl disulfide;1-Propenyl propyl disulfide;2,4-Diamino-6-hydroxypyrimidine;5-Aminoimidazole-4-carboxamide;1-piperideine-6-carboxylate;1-piperideine-2-carboxylate	HMDB0000426;HMDB0000428;HMDB0000606;HMDB0000694;HMDB0001900;HMDB0011676;HMDB0059655;HMDB0033912;HMDB0038890;HMDB0041392;HMDB0002128;HMDB0003192;HMDB0062589;HMDB0062778	18	D-Arabinono-1,4-lactone;2-Dehydro-3-deoxy-L-arabinonate;Citramalate;(R)-2-Hydroxyglutarate;L-Arabinono-1,4-lactone;D-Xylonolactone;(R)-2-Methylmalate;(S)-2-Methylmalate;2-Hydroxyglutarate;D-Xylono-1,4-lactone;L-Xylono-1,4-lactone;(S)-2-Hydroxyglutarate;2-Dehydro-3-deoxy-D-xylonate;L-Arabinono-1,5-lactone;L-threo-3-Methylmalate;D-threo-3-Methylmalate;D-erythro-3-Methylmalate;5-Amino-4-imidazolecar…	C00652;C00684;C00815;C01087;C01114;C02266;C02612;C02614;C02630;C02753;C02994;C03196;C03826;C05405;C06029;C06031;C06032;C04051
pos-M150T35	3.04893e+06	4.09594e+06	3.83723e+06	3.67297e+06	5.16783e+06	3.80934e+06	1.4363e+06	3.30616e+06	768644	846449	811595	916687	0.342152	0.00240287	0.004329	0.153903	0.172375	3.22149	0.426659	down	149.975	0.588296	0	0	-	Unknown	-	-	-	-	0	-	-	0	-	-
pos-M150T79	803146	1.34042e+06	1.17839e+06	1.13003e+06	680252	773815	3.31628e+08	2.73311e+08	3.06608e+08	3.00017e+08	2.68253e+08	3.1949e+08	304.654	5.68925912623217e-09	0.0021645	6.39970535962041e-06	0.112592	8.3162	0.131115	up	150.112	1.32237	1	0	-	Unknown	-	-	-	-	19	Triethanolamine;2-Hydroxy-3-methylpentanoic acid;(5R)-5-Hydroxyhexanoic acid;5-Hydroxyhexanoic acid;D-Leucic acid;Leucinic acid;Hydroxyisocaproic acid;2-Hydroxycaproic acid;2-Ethyl-2-Hydroxybutyric acid;(R)-3-Hydroxyhexanoic acid;6-Hydroxyhexanoic acid;2-Methyl-3-hydroxyvaleric acid;(+/-)-1-Acetoxy-1-ethoxyethane;Paraldehyde;4,4-Dimethoxy-2-butanone;Ethyl (卤)-3-hydroxybutyrate;Butoxyacetic acid;T…	HMDB0032538;HMDB0000317;HMDB0000409;HMDB0000525;HMDB0000624;HMDB0000665;HMDB0000746;HMDB0001624;HMDB0001975;HMDB0010718;HMDB0012843;HMDB0029166;HMDB0032158;HMDB0032456;HMDB0033851;HMDB0040409;HMDB0041844;HMDB0059770;HMDB0061652	6	Triethanolamine;1,1-Diethyl-2-hydroxy-2-nitrosohydrazine;(R)-2-Hydroxyisocaproate;Ethyl_(R)-3-hydroxybutanoate;6-Hydroxyhexanoic_acid;Paraldehyde	C06771;C13773;C03264;C03499;C06103;C07834
pos-M151T13	1.67033e+07	2.0927e+07	2.33383e+07	2.21382e+07	2.39139e+07	2.27416e+07	3.94204e+07	2.06352e+07	4.23668e+07	4.11626e+07	2.38425e+07	4.67057e+07	1.6502	0.0192363	0.0649351	0.513671	0.6969	2.07117	0.457354	up	151.096	0.218073	0	0	-	Unknown	-	-	-	-	0	-	-	0	-	-
pos-M151T82	2.81263e+07	2.01906e+07	2.21407e+07	1.51518e+07	1.74781e+07	1.53976e+07	1.22498e+07	1.36151e+07	1.18621e+07	1.08787e+07	1.4979e+07	1.0125e+07	0.622101	0.00347335	0.0021645	0.197397	0.112592	2.25834	0.140294	down	151.06	1.37394	1	0	-	Unknown	-	-	-	-	22	D-Xylose;D-Ribose;2-Deoxyribonic acid;D-Ribulose;L-Arabinose;L-Threo-2-pentulose;D-Xylulose;L-Ribulose;Beta-D-ribopyranose;Arabinofuranose;D-Apiose;D-Arabinose;2-Deoxypentonic acid;Aldehydo-D-xylose;Diisopropyl disulfide;Methyl pentyl disulfide;Dipropyl disulfide;1,6-Hexanedithiol;Butyl ethyl disulfide;Methyl isopentyl disulfide;xi-1-(Propylthio)-1-propanethiol;D-pipecolate	HMDB0000098;HMDB0000283;HMDB0000366;HMDB0000621;HMDB0000646;HMDB0000751;HMDB0001644;HMDB0003371;HMDB0012194;HMDB0012325;HMDB0029941;HMDB0029942;HMDB0059753;HMDB0060254;HMDB0029578;HMDB0031161;HMDB0031472;HMDB0031709;HMDB0032180;HMDB0032408;HMDB0040056;HMDB0062767	31	D-Ribose;D-Xylose;D-Arabinose;L-Arabinose;D-Ribulose;D-Xylulose;L-Xylulose;D-Lyxose;L-Ribulose;Xylose;D-Apiose;L-Lyxose;L-Xylose;beta-D-Xylose;alpha-D-Lyxose;alpha-D-Xylose;beta-L-Arabinose;alpha-L-Arabinose;Ribulose;L-Arabinofuranose;beta-D-Apiose;beta-D-Ribopyranose;alpha-D-Ribulose;L-Arabinose;beta-D-Ribofuranose;beta-L-Arabinofuranose;Apiose;D-Ribose;D-Arabinofuranose;R-THMF;Dipropyl_disulfide	C00121;C00181;C00216;C00259;C00309;C00310;C00312;C00476;C00508;C01394;C01488;C01508;C01510;C02096;C02204;C02205;C02479;C02604;C05052;C06115;C08346;C08353;C08354;C11476;C16639;C20569;C21040;C21057;C21067;C21382;C08373
pos-M152T51	3.13435e+06	1.30459e+06	1.38587e+06	1.694e+06	1.45129e+06	2.82564e+06	1.36909e+06	951830	1.12677e+06	962935	1.26136e+06	1.76555e+06	0.630526	0.0492535	0.0411255	0.727568	0.598849	1.85097	0.175986	down	152.051	0.853964	1	0	-	Unknown	-	-	-	-	3	Isoamyl isothiocyanate;1-Isothiocyanatopentane;2,5-Dihydro-2,4,5-trimethylthiazole	HMDB0032341;HMDB0038433;HMDB0038973	0	-	-
pos-M152T82	1.58815e+07	1.52036e+07	1.59383e+07	1.11872e+07	1.30403e+07	1.18225e+07	8.3835e+06	1.04979e+07	8.19608e+06	7.85476e+06	1.08981e+07	8.25676e+06	0.651076	0.000561725	0.0021645	0.0624069	0.112592	2.11621	0.167342	down	152.054	1.37279	0	0	-	Unknown	-	-	-	-	0	-	-	0	-	-
pos-M153T54	636319	638646	1.13485e+06	976363	609957	964078	676617	216417	505905	503646	309119	716947	0.590428	0.0304671	0.0649351	0.609952	0.6969	2.28579	0.0762213	down	153.035	0.908298	1	0	-	Unknown	-	-	-	-	3	2-[(Methylthio)methyl]-2-butenal;S-2-Propenyl propanethioate;2-Ethyldihydro-3(2H)-thiophenone	HMDB0031370;HMDB0037493;HMDB0040238	0	-	-
pos-M155T83	6.07479e+06	1.37218e+07	8.09454e+06	1.01744e+07	6.09937e+06	1.01445e+07	6.36983e+06	4.60114e+06	6.23375e+06	2.63594e+06	4.95913e+06	9.19209e+06	0.625893	0.046466	0.0930736	0.714781	0.774094	1.74557	0.22908	down	155.106	1.37805	1	0	-	Unknown	-	-	-	-	13	Methyl 2-octynoate;2,4-Hexadienyl propionate;2-Nonenoic acid gamma-lactone;(E)-2,6-Dimethyl-2,5-heptadienoic acid;3,5,5-Trimethyl-1,2-cyclohexanedione;Enol-3,5,5-Trimethyl-1,2-cyclohexanedione;Octahydro-2H-1-benzopyran-2-one;Allyl hexenoate;xi-2,2,6-Trimethyl-1,4-cyclohexanedione;Anapear;4-Oxo-2-nonenal;1-Methylnicotinamide;Pralidoxime	HMDB0031302;HMDB0032314;HMDB0032442;HMDB0035135;HMDB0036177;HMDB0036239;HMDB0037276;HMDB0038268;HMDB0038697;HMDB0040285;HMDB0060285;HMDB0000699;HMDB0014871	3	Boschnialactone;1-Methylnicotinamide;Pralidoxime	C09772;C02918;C07400
pos-M156T68	1.67094e+07	4.2106e+07	4.43588e+07	4.10761e+07	4.50515e+07	1.73487e+07	6.17482e+06	5.39387e+06	3.72703e+06	6.76401e+06	7.62367e+06	7.08037e+06	0.177903	8.76730496488761e-05	0.0021645	0.0153198	0.112592	3.80152	0.128621	down	156.05	1.12571	1	0	-	Unknown	-	-	-	-	0	-	-	1	5-Diazouracil	C14480
pos-M157T62	931613	822813	933437	786386	757890	597127	7.43838e+08	7.08269e+08	6.69692e+08	9.94448e+08	6.16357e+08	6.38373e+08	905.102	9.49891711973627e-15	0.0021645	8.54807551605067e-11	0.112592	9.44262	0.152506	up	157.035	1.02505	0	0	-	Unknown	-	-	-	-	0	-	-	0	-	-
pos-M157T82	686657	746509	732993	606398	598555	544015	3.70275e+08	3.30711e+08	3.24432e+08	3.07893e+08	2.77664e+08	3.04341e+08	489.209	2.71727678493961e-15	0.0021645	4.89055475753431e-11	0.112592	8.92167	0.105824	up	157.035	1.35907	0	0	-	Unknown	-	-	-	-	0	-	-	0	-	-
pos-M158T161	6.44206e+07	7.91691e+07	9.06803e+07	8.02558e+07	8.81241e+07	9.34358e+07	7.82474e+07	3.0855e+07	1.34203e+07	1.9097e+07	1.86251e+07	8.56347e+07	0.495639	0.0301392	0.025974	0.606763	0.503208	3.13088	0.403325	down	158.012	2.67715	1	0	-	Unknown	-	-	-	-	2	Methyl (methylthio)methyl disulfide;Ethyl methyl trisulfide	HMDB0031875;HMDB0038891	1	Sulfoacetate	C14179
pos-M158T277	42553.9	85038.7	373486	61828.7	70068.9	38484.4	362497	324215	368041	378714	365309	53090	2.75797	0.0262803	0.132035	0.574718	0.834689	3.0385	0.338401	up	158.19	4.62435	1	0	-	Unknown	-	-	-	-	5	p-Menthane;1-Isopropyl-2,3-dimethylcyclopentane;Butylcyclohexane;cis-3-Decene;m-Menthane	HMDB0031455;HMDB0035141;HMDB0041402;HMDB0061803;HMDB0061804	0	-	-
pos-M158T64	2.64636e+06	1.86317e+06	2.55564e+06	2.72506e+06	2.16159e+06	2.29357e+06	6.48802e+07	3.66889e+07	3.69662e+07	3.81726e+07	3.14878e+07	3.56663e+07	17.1187	1.13944676794241e-08	0.0021645	1.02331073905364e-05	0.112592	6.11861	0.0866607	up	158.038	1.06594	1	0	-	Unknown	-	-	-	-	0	-	-	2	4-Chlorobenzaldehyde;Benzoyl_chloride	C06648;C19168
pos-M159T62	3.64528e+06	3.58154e+06	4.242e+06	3.92496e+06	2.82573e+06	3.3168e+06	6.88209e+07	6.12856e+07	6.00047e+07	5.89486e+07	5.14112e+07	5.99833e+07	16.737	3.15587707129195e-11	0.0021645	9.46657925485208e-08	0.112592	6.13056	0.179758	up	159.031	1.03506	1	0	-	Unknown	-	-	-	-	4	(1-Methylethenyl)pyrazine;2-Methyl-5-vinylpyrazine;2-Methyl-3-vinylpyrazine;1-Propenylpyrazine	HMDB0037134;HMDB0037282;HMDB0039989;HMDB0040124	1	Benzamidine	C01784
pos-M159T81	3.51798e+06	51069.2	4.01814e+06	4.12548e+06	3.5116e+06	45028	3.3552e+07	2.9264e+07	3.21164e+07	2.75959e+07	2.60272e+07	2.58492e+07	11.4219	0.0127335	0.0021645	0.406138	0.112592	6.23054	0.136316	up	159.031	1.35667	1	0	-	Unknown	-	-	-	-	4	(1-Methylethenyl)pyrazine;2-Methyl-5-vinylpyrazine;2-Methyl-3-vinylpyrazine;1-Propenylpyrazine	HMDB0037134;HMDB0037282;HMDB0039989;HMDB0040124	1	Benzamidine	C01784
pos-M162T55	3.10042e+08	5.51814e+06	1.88679e+07	1.57368e+07	4.28462e+08	4.71086e+08	7.89754e+06	1.12219e+07	8.15002e+06	6.84257e+06	8.87941e+06	6.24287e+06	0.0393965	0.0452012	0.0649351	0.708357	0.6969	4.14599	0.206158	down	162.076	0.912944	1	0	-	Unknown	-	-	-	-	14	Aminoadipic acid;Acetylhomoserine;(卤)-2,2'-Iminobispropanoic acid;Glutamate, gamma-methyl ester;N-acetylthreonine;N-methyl-L-glutamic Acid;3-Hexenedioic acid;3-Methylglutaconic acid;(E)-2-Methylglutaconic acid;trans-2-Hexenedioic acid;3-Hydroxyadipic acid 3,6-lactone;Dimethyl fumarate;Maleic acid homopolymer;Ethyl hydrogen fumarate	HMDB0000510;HMDB0029423;HMDB0033747;HMDB0061715;HMDB0062557;HMDB0062660;HMDB0000393;HMDB0000522;HMDB0002266;HMDB0013311;HMDB0029171;HMDB0031257;HMDB0036232;HMDB0040207	16	L-2-Aminoadipate;N-Methyl-L-glutamate;O-Acetyl-L-homoserine;beta-Alanopine;Alanopine;L-Glutamate_methylester;4-Methyl-L-glutamate;3-Amino-2,3-dideoxy-scyllo-inosose;D-Alanyl-(R)-lactate;2,3-Dimethylmaleate;Triacetate;Methylitaconate;2-Methyleneglutarate;2-Hydroxy-2-(hydroxymethyl)-2H-pyran-3(6H)-one;1,5-Anhydro-4-deoxy-D-glycero-hex-3-en-2-ulose;1,5-Anhydro-4-deoxy-D-glycero-hex-1-en-3-ulose	C00956;C01046;C01077;C02207;C03210;C05016;C06234;C17581;C19694;C00922;C01757;C02295;C02930;C19821;C19822;C19826
pos-M164T57	1.76603e+06	1.72252e+06	2.09401e+06	1.74968e+06	2.2871e+06	1.51342e+06	941911	961332	1.14557e+06	914413	954044	1.18544e+06	0.548175	2.14110789878667e-05	0.0021645	0.00494047	0.112592	2.52876	0.188787	down	164.054	0.944007	1	0	-	Unknown	-	-	-	-	5	1-Isothiocyanato-2-phenylethane;2-Ethylbenzothiazole;L-N-Carboxymethylserine;Oxoglutaric acid;3-Oxoglutaric acid	HMDB0038445;HMDB0040034;HMDB0030393;HMDB0000208;HMDB0013701	8	3-Hydroxy-L-glutamate;4-Hydroxy-L-glutamate;L-erythro-4-Hydroxyglutamate;2-Oxoglutarate;Oxaloacetate_4-methyl_ester;5-Hydroxy-2,4-dioxopentanoate;Methyloxaloacetate;Dehydro-D-arabinono-1,4-lactone	C03066;C03079;C05947;C00026;C03716;C05406;C06030;C06316
pos-M165T66	9.63905e+07	1.04838e+08	9.79789e+07	9.08366e+07	8.10931e+07	7.34754e+07	5.08447e+07	4.47597e+07	5.52271e+07	5.43383e+07	5.44115e+07	5.93769e+07	0.58566	2.09085832627139e-05	0.0021645	0.00488718	0.112592	2.48447	0.0357642	down	165.053	1.10044	1	1	Enol-phenylpyruvate	Benzenoids	Benzene and substituted derivatives	HMDB0012225	C02763	(map00360)Phenylalanine metabolism	6	5-Ethyl-3-hydroxy-4-methyl-2(5H)-furanone;Homofureanol;Mesifurane;Erinapyrone A;Erinapyrone B;Ibervirin	HMDB0033551;HMDB0033736;HMDB0034230;HMDB0041426;HMDB0041427;HMDB0034370	1	4-Oxocyclohexanecarboxylate	C03767
pos-M166T93	8.10003e+07	4.01882e+07	4.51852e+07	7.02621e+07	5.52168e+07	6.29223e+07	9.50448e+07	7.34008e+07	6.80596e+07	9.66116e+07	1.0565e+08	9.4081e+07	1.50193	0.0103571	0.0151515	0.37207	0.387354	1.91025	0.192642	up	166.055	1.54189	0	0	-	Unknown	-	-	-	-	0	-	-	0	-	-
pos-M167T259	2.25024e+06	604533	912172	452830	665518	1.14671e+06	2.65791e+06	784551	2.0445e+06	2.12888e+06	2.37168e+06	1.91922e+06	1.97393	0.0277827	0.0649351	0.586892	0.6969	2.63862	0.27036	up	167.154	4.32438	1	0	-	Unknown	-	-	-	-	6	Phentermine;Methamphetamine;N,N-Dimethylphenethylamine;2,6-Diethylaniline;3-Pentylpyridine;2-Pentylpyridine	HMDB0014337;HMDB0015517;HMDB0032243;HMDB0032782;HMDB0034886;HMDB0034893	3	Methamphetamine;Phentermine;2,6-Diethylaniline	C07164;C07438;C11001
pos-M167T69	7.99524e+06	7.30387e+06	5.92076e+06	8.15384e+06	8.67649e+06	6.53943e+06	2.10317e+06	2.50842e+06	2.01317e+06	2.77487e+06	3.39807e+06	2.25643e+06	0.337615	1.31170985466435e-06	0.0021645	0.000472163	0.112592	3.75667	0.321829	down	167.048	1.1563	1	0	-	Unknown	-	-	-	-	0	-	-	2	Isopentenyl_phosphate;Dimethylallyl_phosphate	C20345;C21214
pos-M169T39	604337	315208	416713	1.40339e+06	255560	412705	1.48316e+06	1.38934e+06	1.095e+06	599864	1.11189e+06	708529	1.8744	0.0303793	0.0649351	0.608871	0.6969	2.07943	0.300734	up	169.077	0.643313	1	0	-	Unknown	-	-	-	-	1	Beta-Carboline	HMDB0012897	2	beta-Carboline;Hypotaurocyamine	C20157;C02419
pos-M169T59	5.71763e+07	5.1735e+07	5.87917e+07	5.85538e+07	1.28806e+08	5.68747e+07	4.01798e+07	2.45516e+07	4.06771e+07	3.82704e+07	3.95657e+07	5.7127e+06	0.458704	0.0367693	0.0021645	0.662435	0.112592	3.01654	0.312504	down	169.095	0.9798	1	0	-	Unknown	-	-	-	-	4	L-Lysine;D-Lysine;(3S)-3,6-Diaminohexanoate;(3S,5S)-3,5-Diaminohexanoate	HMDB0000182;HMDB0003405;HMDB0012114;HMDB0012115	7	L-Lysine;D-Lysine;(3S)-3,6-Diaminohexanoate;(3S,5S)-3,5-Diaminohexanoate;2,5-Diaminohexanoate;Lysine;(2R,3R)-3-Methylornithine	C00047;C00739;C01142;C01186;C05161;C16440;C20277
pos-M169T98	1.18365e+06	581464	619629	665139	490067	685532	496815	169457	471578	279543	323353	448529	0.518112	0.00957907	0.004329	0.352018	0.172375	2.81746	0.29177	down	169.033	1.63275	0	0	-	Unknown	-	-	-	-	0	-	-	0	-	-
pos-M170T495	2.36777e+06	8.09055e+06	2.92059e+06	7.71108e+06	6.72959e+06	6.68515e+06	2.04247e+06	2.70369e+06	1.83334e+06	3.00693e+06	2.52721e+06	5.9693e+06	0.524071	0.0494163	0.0649351	0.728415	0.6969	2.14235	0.0687087	down	170.154	8.25695	0	0	-	Unknown	-	-	-	-	0	-	-	0	-	-
pos-M172T152	1.54538e+06	1.12335e+06	935907	1.07982e+06	1.02579e+06	1.14213e+06	896636	403757	782084	402350	739233	316412	0.516678	0.0077988	0.0021645	0.311116	0.112592	2.37379	0.208557	down	172.006	2.53145	0	0	-	Unknown	-	-	-	-	0	-	-	0	-	-
pos-M172T82	2.21668e+07	1.55492e+07	1.9349e+07	1.6666e+07	1.27284e+07	1.89775e+07	1.09146e+07	7.20329e+06	1.11651e+07	9.20649e+06	7.5337e+06	9.91077e+06	0.530497	0.000183675	0.0021645	0.0275576	0.112592	2.80936	0.144303	down	172.04	1.3659	1	0	-	Unknown	-	-	-	-	3	L-Methionine;Penicillamine;Racemethionine	HMDB0000696;HMDB0014997;HMDB0033951	4	L-Methionine;D-Methionine;Methionine;Penicillamine	C00073;C00855;C01733;C07418
pos-M173T33	9.65277e+06	1.60126e+07	5.9998e+06	1.19143e+07	1.19421e+07	9.61932e+06	1.01638e+07	4.25126e+06	2.18118e+06	5.8896e+06	5.39949e+06	6.23925e+06	0.523859	0.0202742	0.025974	0.522786	0.503208	2.34146	0.455575	down	172.988	0.549868	1	0	-	Unknown	-	-	-	-	1	Thiodiacetic acid	HMDB0042032	1	Thiodiacetic_acid	C14872
pos-M173T7	3.17203e+06	4.7228e+06	1.55544e+07	1.64688e+07	1.59092e+07	4.19078e+06	1.2408e+06	2.41414e+06	2.66922e+06	1.50478e+06	2.6026e+06	4.61731e+06	0.250739	0.00924623	0.00865801	0.344108	0.279761	3.71121	0.378016	down	172.988	0.109434	1	0	-	Unknown	-	-	-	-	1	Thiodiacetic acid	HMDB0042032	1	Thiodiacetic_acid	C14872
pos-M174T139	1.40039e+06	552934	1.38127e+06	1.29737e+06	1.21088e+06	1.33112e+06	728547	830292	783165	587789	295471	881734	0.572487	0.028048	0.0411255	0.588476	0.598849	1.92371	0.05468	down	174.022	2.32433	1	0	-	Unknown	-	-	-	-	0	-	-	3	2-Aminobenzenesulfonate;Metanilic_acid;4-Aminobenzenesulfonate	C06333;C06334;C06335
pos-M174T82	950918	663494	890318	665859	526581	757132	3.4649e+06	2.54519e+06	3.31587e+06	2.31401e+06	2.39013e+06	2.28594e+06	3.66298	6.99518836173615e-07	0.0021645	0.000322518	0.112592	3.61402	0.385696	up	174.036	1.368	0	0	-	Unknown	-	-	-	-	0	-	-	0	-	-
pos-M174T84	1.97437e+07	1.13516e+07	7.06817e+06	5.9366e+06	5.97195e+06	1.13181e+07	2.35921e+06	2.28209e+06	3.13115e+06	2.25329e+06	2.24027e+06	2.29578e+06	0.237201	0.00062423	0.0021645	0.0664787	0.112592	4.08922	0.23925	down	173.985	1.40209	0	0	-	Unknown	-	-	-	-	0	-	-	0	-	-
pos-M176T57	3.21783e+06	1.40286e+06	1.54727e+06	2.58319e+06	2.29435e+06	1.41722e+06	1.13672e+06	1.02644e+06	1.70976e+06	876320	1.38013e+06	1.14292e+06	0.583522	0.0167039	0.0151515	0.474049	0.387354	2.23814	0.0920745	down	176.029	0.952378	0	0	-	Unknown	-	-	-	-	0	-	-	0	-	-
pos-M177T67	7.77082e+06	7.83601e+06	9.25379e+06	8.90711e+06	4.99796e+06	7.79904e+06	2.80126e+07	2.83737e+07	3.3843e+07	3.07367e+07	2.8015e+07	3.50766e+07	3.95273	2.19540091678854e-06	0.0021645	0.000745525	0.112592	3.96862	0.024238	up	176.989	1.11016	0	0	-	Unknown	-	-	-	-	0	-	-	0	-	-
pos-M179T37	449861	1.04219e+06	345280	912322	826980	902690	268838	615135	333370	173518	800949	170973	0.527487	0.0465905	0.025974	0.715553	0.503208	2.23276	0.206622	down	179.143	0.611718	1	0	-	Unknown	-	-	-	-	11	Propofol;Tricycloekasantal;4-Methyl-1-phenyl-2-pentanol;3-Methyl-1-phenyl-3-pentanol;2,5-Diisopropylphenol;11-Methyl-7-oxatetracyclo[6.3.1.01,6.04,11]dodecane;7-Isopropyl-5-methylbicyclo[2.2.2]oct-5-en-2-one;2-Ethoxy-1-methyl-4-(1-methylethyl)benzene;Quinceoxepine;Geijerone;Nicotine imine	HMDB0014956;HMDB0031194;HMDB0031568;HMDB0031731;HMDB0032579;HMDB0035055;HMDB0036681;HMDB0037272;HMDB0038107;HMDB0038194;HMDB0001010	2	Propofol;4-n-Hexylphenol	C07523;C14465
pos-M179T555	1.25707e+06	1.46113e+06	2.39906e+06	2.48831e+06	1.97082e+06	1.46626e+06	3.42452e+06	1.81461e+06	2.21488e+06	4.00561e+06	2.6704e+06	3.22539e+06	1.57167	0.0226708	0.0411255	0.543188	0.598849	2.0248	0.23425	up	179.129	9.25227	0	0	-	Unknown	-	-	-	-	0	-	-	0	-	-
pos-M179T63	1.38624e+07	1.32258e+07	1.38244e+07	1.04092e+07	1.19331e+07	1.39372e+07	6.44371e+06	7.60039e+06	3.11323e+06	7.82522e+06	9.33525e+06	9.57849e+06	0.568662	0.0133282	0.0021645	0.414257	0.112592	2.66429	0.149528	down	179.09	1.05185	1	0	-	Unknown	-	-	-	-	1	2-O-Methyl-L-fucose	HMDB0033789	2	Digitalose;D-Thevetose	C08235;C16287
pos-M179T65	779251	5.07722e+06	6.71112e+06	641238	899883	761357	5.97206e+07	5.21872e+07	5.94873e+07	4.3713e+07	2.78817e+07	2.72743e+07	18.175	0.000295684	0.0021645	0.0406238	0.112592	6.05498	0.236981	up	179.022	1.08983	1	0	-	Unknown	-	-	-	-	4	1,3-Dimethyluracil;Imidazolepropionic acid;Methylimidazoleacetic acid;Pi-Methylimidazoleacetic acid	HMDB0002144;HMDB0002271;HMDB0002820;HMDB0004988	4	4-Chloro-3,5-dimethylphenol;Methylimidazoleacetic_acid;4,5,6,7-Tetrahydroisoxazolo(5,4-c)pyridin-3-ol;Dihydrourocanate	C14715;C05828;C13693;C20522
pos-M180T496	1.41383e+06	3.75821e+06	1.87181e+06	1.88305e+06	2.87758e+06	1.7087e+06	1.2379e+06	1.5665e+06	1.09111e+06	1.90936e+06	1.42452e+06	1.44254e+06	0.641739	0.0456531	0.0930736	0.708942	0.774094	1.35984	0.342622	down	180.174	8.26777	1	0	-	Unknown	-	-	-	-	5	Rimantadine;Memantine;1,3-Diisopropylbenzene;Pregeijerene;Hexylbenzene	HMDB0014621;HMDB0015177;HMDB0013806;HMDB0036759;HMDB0061815	2	Rimantadine;Memantine	C07236;C13736
pos-M181T104	2.63314e+07	1.63912e+07	2.18066e+07	1.83234e+07	1.7499e+07	2.50759e+07	1.61609e+07	1.23615e+07	1.43358e+07	1.31254e+07	1.08557e+07	1.24719e+07	0.632327	0.00134594	0.0021645	0.104797	0.112592	1.94726	0.143155	down	181.108	1.72551	0	0	-	Unknown	-	-	-	-	0	-	-	0	-	-
pos-M181T62	1.4892e+07	1.5709e+07	1.54128e+07	1.58423e+07	1.24467e+07	1.32008e+07	4.75502e+06	9.87995e+06	7.10457e+06	8.28132e+06	1.62096e+07	1.06062e+07	0.649535	0.0307633	0.0649351	0.613155	0.6969	2.06882	0.373505	down	180.978	1.0351	1	0	-	Unknown	-	-	-	-	0	-	-	1	1,2-Bis(chloromethoxy)ethane	C19348
pos-M182T94	630739	505699	492645	556367	496325	644452	283943	328809	264110	447331	116163	280994	0.517508	0.00958379	0.0021645	0.352018	0.112592	2.65881	0.469155	down	182.015	1.55845	0	0	-	Unknown	-	-	-	-	0	-	-	0	-	-
pos-M184T70	3.32849e+07	3.09205e+07	3.05116e+07	3.26741e+07	3.05939e+07	3.27056e+07	1.73003e+07	1.66438e+07	1.79529e+07	1.84906e+07	1.89558e+07	1.99637e+07	0.573217	7.27736860901416e-08	0.0021645	4.6777885794656e-05	0.112592	2.55229	0.0721571	down	184.045	1.17368	0	0	-	Unknown	-	-	-	-	0	-	-	0	-	-
pos-M185T4	514342	617349	657821	568740	562495	438619	1.62005e+06	584797	1.00045e+06	637614	1.25511e+06	647783	1.71038	0.0398815	0.025974	0.678192	0.503208	1.97946	0.369792	up	185.021	0.0635992	1	0	-	Unknown	-	-	-	-	12	Umbelliferone;3 Hydroxycoumarin;2-Methylglutaric acid;Adipic acid;Methylglutaric acid;Monomethyl glutaric acid;2,2-Dimethylsuccinic acid;Solerol;(S)-2-Aceto-2-hydroxybutanoic acid;Dimethyl succinate;4-Ethoxy-4-oxobutanoic acid;2(3H)-Benzothiazolethione	HMDB0029865;HMDB0002149;HMDB0000422;HMDB0000448;HMDB0000752;HMDB0000858;HMDB0002074;HMDB0002173;HMDB0006900;HMDB0033837;HMDB0061930;HMDB0030524	15	2,4-Dinitrophenol;L-3,4-Dihydroxybutan-2-one_4-phosphate;Umbelliferone;4-Hydroxycoumarin;2-Aceto-2-hydroxybutanoate;Mevaldate;2-Dehydropantoate;(R)-4-Dehydropantoate;3-Hydroxy-3-methyl-2-oxopentanoic_acid;(S)-2-Aceto-2-hydroxybutanoate;Adipate;4-Hydroxy-2-oxohexanoic_acid;(R)-3-Hydroxy-3-methyl-2-oxopentanoate;3-Hydroxy-5-oxohexanoate;2-Mercaptobenzothiazole	C02496;C15556;C09315;C20414;C00659;C00772;C00966;C01053;C04237;C06006;C06104;C06762;C14463;C16272;C14437
pos-M186T71	4.64106e+06	3.69769e+06	3.00859e+06	3.76096e+06	4.67372e+06	4.11242e+06	840697	734725	4.36547e+06	902453	985255	1.23782e+06	0.379437	0.00587249	0.025974	0.26623	0.503208	3.74416	0.280677	down	186.043	1.18135	1	0	-	Unknown	-	-	-	-	4	Methyl 1-(methylthio)propyl disulfide;Ethyl 1-(methylthio)ethyl disulfide;Ethyl (ethylthio)methyl disulfide;1-(Ethylthio)ethyl methyl disulfide	HMDB0033042;HMDB0033046;HMDB0033056;HMDB0033057	1	Zoxazolamine	C13841
pos-M187T42_2	235755	229996	304694	314778	971871	202742	1.18599e+06	961587	508656	1.01111e+06	385872	385195	1.96404	0.0404016	0.025974	0.679748	0.503208	2.4107	0.25759	up	187.132	0.694543	1	0	-	Unknown	-	-	-	-	14	3-Oxodecanoic acid;Ethyl (3R,5Z)-3-hydroxy-5-octenoate;3-Hydroxy-5Z-octenyl acetate;(1S,2S,4S,5R)-1,8-Epoxy-p-menthane-2,5-diol;6-Methyl-2-methylene-6-octene-1,3,8-triol;(1beta,2beta,5beta)-p-Menth-3-ene-1,2,5-triol;(E)-10-Hydroxy-8-decenoic acid;6-Hexyl-1,4-dioxan-2-one;5-Hexyl-1,4-dioxan-2-one;2-Methylbutyl 3-hydroxy-2-methylidenebutanoate;3-Methylbutyl 3-hydroxy-2-methylidenebutanoate;exo,exo-…	HMDB0010724;HMDB0030367;HMDB0030369;HMDB0033010;HMDB0038692;HMDB0038978;HMDB0039533;HMDB0039582;HMDB0039587;HMDB0040204;HMDB0040205;HMDB0041376;HMDB0041545;HMDB0062696	8	10-Oxodecanoate;(3R)-6-Hydroxy-3-isopropenyl-heptanoate;(5R)-6-Hydroxy-5-isopropenyl-2-methylhexanoate;(3S)-6-Hydroxy-3-isopropenyl-heptanoate;(5S)-6-Hydroxy-5-isopropenyl-2-methylhexanoate;2-Oxodecanoic_acid;Epomediol;3-Oxodecanoate	C02217;C11404;C11406;C11417;C11420;C13945;C17620;C20714
pos-M188T260	1.72955e+06	1.99357e+06	2.32345e+06	2.2655e+06	2.52939e+06	2.5919e+06	668641	941372	2.30547e+06	958224	1.31531e+06	2.20414e+06	0.6248	0.0383495	0.0411255	0.669393	0.598849	2.16932	0.426456	down	188.154	4.32932	0	0	-	Unknown	-	-	-	-	0	-	-	0	-	-
pos-M193T496	1.35228e+07	3.32347e+07	3.06009e+07	3.19138e+07	2.77358e+07	2.90056e+07	1.25588e+07	1.62095e+07	1.97232e+07	1.84789e+07	1.42986e+07	2.45376e+07	0.637338	0.0300124	0.0411255	0.604885	0.598849	1.53391	0.306437	down	193.158	8.26948	1	0	-	Unknown	-	-	-	-	24	2,6-Diisopropyl-3-methylphenol;2,5-Diisopropyl-4-methylphenol;2,5-Diisopropyl-3-methylphenol;2,4-Diisopropyl-5-methylphenol;2,4-Diisopropyl-3-methylphenol;2,3-Diisopropyl-5-methylphenol;4-(4-Methyl-3-pentenyl)-3-cyclohexene-1-carboxaldehyde;Pseudoionone;4-(2,6,6-Trimethylcyclohex-1-enyl)but-2-en-4-one;(2E,4Z,7Z)-2,4,7-Tridecatrienal;(E)-5,8-Megastigmadien-4-one;Edulan I;gamma-Ionone;delta-Damasco…	HMDB0029820;HMDB0029821;HMDB0029822;HMDB0029823;HMDB0029824;HMDB0029825;HMDB0031733;HMDB0032498;HMDB0032541;HMDB0033545;HMDB0034671;HMDB0034959;HMDB0034979;HMDB0035682;HMDB0035753;HMDB0036022;HMDB0036027;HMDB0036144;HMDB0036565;HMDB0036684;HMDB0037139;HMDB0059883;HMDB0036818;HMDB0041615	3	alpha-Ionone;beta-Ionone;4-n-Heptylphenol	C12286;C12287;C14698
pos-M193T65	973166	956572	846139	854725	992092	759391	6.44467e+06	4.98364e+06	4.73386e+06	6.7936e+06	5.99398e+06	7.2762e+06	6.73084	8.86621707741957e-09	0.0021645	8.3986407873367e-06	0.112592	5.06831	0.177364	up	193.038	1.08974	1	0	-	Unknown	-	-	-	-	1	L-dopachromate	HMDB0062804	1	2-Amino-5-chloromuconate_6-semialdehyde	C20670
pos-M194T60	4.09472e+07	1.88105e+07	2.11648e+07	1.73348e+07	2.03125e+07	2.11247e+07	1.75761e+07	1.43307e+07	1.53571e+07	1.29703e+07	1.27868e+07	1.43257e+07	0.625268	0.0171747	0.004329	0.484747	0.172375	2.10068	0.207899	down	194.022	1.00763	1	0	-	Unknown	-	-	-	-	0	-	-	8	(3S,5S)-Carbapenam-3-carboxylic_acid;(5S,6S)-6-Amino-5-hydroxycyclohexa-1,3-diene-1-carboxylate;(1R,6S)-6-Amino-5-oxocyclohex-2-ene-1-carboxylate;2-Chloro-cis,cis-muconate;3-Chloro-cis,cis-muconate;2-Chloro-2,5-dihydro-5-oxofuran-2-acetate;5-Chloro-2-hydroxymuconic_semialdehyde;3-Chloro-2-hydroxymuconic_semialdehyde	C17367;C19830;C19831;C03572;C03585;C04522;C07089;C16266
pos-M195T67	2.48413e+06	1.42009e+06	1.91707e+06	1.64583e+06	1.2891e+06	1.72528e+06	9.63238e+06	8.78884e+06	1.01777e+07	9.66581e+06	6.91345e+06	7.11473e+06	4.98907	1.99530177772271e-07	0.0021645	0.000112223	0.112592	4.28761	0.215192	up	195	1.11455	1	0	-	Unknown	-	-	-	-	0	-	-	1	Thio-THIP	C13711
pos-M195T83	2.85078e+06	3.05467e+06	39177.8	3.09215e+06	2.69901e+06	2.76601e+06	1.23272e+07	8.22293e+06	1.73263e+07	1.48863e+07	1.34098e+07	1.08406e+07	5.31059	0.0282235	0.0021645	0.588476	0.112592	4.86452	0.144738	up	195	1.384	1	0	-	Unknown	-	-	-	-	0	-	-	1	Thio-THIP	C13711
pos-M196T82	1.20543e+06	809813	896954	816221	971203	937410	322218	529920	399193	121302	394563	404587	0.385271	0.00360176	0.0021645	0.200075	0.112592	3.62693	0.209303	down	196.018	1.36317	1	0	-	Unknown	-	-	-	-	0	-	-	1	Disodium_malate	C20341
pos-M197T152_2	1.65884e+07	1.04761e+07	9.98455e+06	1.10879e+07	1.12008e+07	1.36631e+07	6.8928e+06	4.11462e+06	7.04872e+06	7.3867e+06	7.03011e+06	4.40251e+06	0.505137	0.000546831	0.0021645	0.0615116	0.112592	2.82311	0.0167954	down	197.103	2.52562	1	0	-	Unknown	-	-	-	-	4	N-Methyltryptamine;2-Butyl-1H-benzimidazole;3-(Dimethylaminomethyl)indole;Acetylisoniazid	HMDB0004370;HMDB0033755;HMDB0035762;HMDB0041821	4	N-Methyltryptamine;Gramine;alpha-Methyltryptamine;N-Acetylisoniazid	C06213;C08304;C20127;C07585
pos-M197T189	2.16671e+06	1.61893e+06	2.54132e+06	2.39579e+06	1.01351e+06	2.30712e+06	1.2913e+06	1.11628e+06	1.438e+06	1.41047e+06	1.05445e+06	1.32315e+06	0.633847	0.0319158	0.0649351	0.623026	0.6969	1.93509	0.251928	down	197.103	3.14645	1	0	-	Unknown	-	-	-	-	4	N-Methyltryptamine;2-Butyl-1H-benzimidazole;3-(Dimethylaminomethyl)indole;Acetylisoniazid	HMDB0004370;HMDB0033755;HMDB0035762;HMDB0041821	5	Bethanechol_chloride;N-Methyltryptamine;Gramine;alpha-Methyltryptamine;N-Acetylisoniazid	C08202;C06213;C08304;C20127;C07585
pos-M198T35	4.05211e+06	6.08524e+06	5.20991e+06	5.44083e+06	5.07034e+06	4.58611e+06	5.82521e+06	2.17853e+06	2.92486e+06	1.79002e+06	2.70189e+06	2.80195e+06	0.598546	0.0147904	0.0411255	0.441886	0.598849	2.20659	0.101902	down	198.004	0.578187	1	0	-	Unknown	-	-	-	-	1	Selenomethionine	HMDB0003966	1	L-Selenomethionine	C05335
pos-M199T33	4.22505e+06	1.35095e+07	3.82982e+06	1.15932e+07	1.28053e+07	1.20632e+07	5.29235e+06	4.37157e+06	3.9187e+06	4.43793e+06	5.01047e+06	3.83561e+06	0.46301	0.0407745	0.24026	0.679748	0.932139	2.29843	0.186189	down	199.039	0.556827	1	0	-	Unknown	-	-	-	-	2	Dantron;Xanthopurpurin	HMDB0029752;HMDB0036006	3	Alizarin;Danthron;Anthrafravic_acid	C01474;C10312;C14267
pos-M199T62	9.44549e+06	6.59685e+06	6.53152e+06	6.62385e+06	5.0848e+06	4.87886e+06	676279	477019	1.65302e+06	781543	539628	1.23364e+06	0.136898	2.49209304675761e-05	0.0021645	0.00546984	0.112592	4.9049	0.169403	down	198.989	1.03414	0	0	-	Unknown	-	-	-	-	0	-	-	0	-	-
pos-M200T68	6.86478e+06	2.32114e+06	2.83349e+06	5.56047e+06	4.26901e+06	3.21825e+06	1.21627e+06	1.9635e+06	1.42405e+06	1.34863e+06	1.65526e+06	1.99834e+06	0.383213	0.00178472	0.0021645	0.127466	0.112592	3.29546	0.176062	down	200.077	1.13624	1	0	-	Unknown	-	-	-	-	4	3-Methyluric acid;9-Methyluric acid;1-Methyluric acid;7-Methyluric acid	HMDB0001970;HMDB0001973;HMDB0003099;HMDB0011107	2	7-Methyluric_acid;1-Methyluric_acid	C16355;C16359
pos-M201T42_2	341765	754385	325932	548801	423934	303666	719752	1.0031e+06	457119	852963	1.52187e+06	674535	1.93788	0.0148293	0.025974	0.441886	0.503208	2.2201	0.413911	up	201.125	0.694327	1	0	-	Unknown	-	-	-	-	17	Propofol;Tricycloekasantal;4-Methyl-1-phenyl-2-pentanol;3-Methyl-1-phenyl-3-pentanol;2,5-Diisopropylphenol;11-Methyl-7-oxatetracyclo[6.3.1.01,6.04,11]dodecane;7-Isopropyl-5-methylbicyclo[2.2.2]oct-5-en-2-one;2-Ethoxy-1-methyl-4-(1-methylethyl)benzene;Quinceoxepine;Geijerone;Epinephrine;Normetanephrine;Methylnoradrenaline;Levonordefrin;Ginkgotoxin;3,4,5,6-Tetrahydrohippuric acid;Oxidized-adrenal-f…	HMDB0014956;HMDB0031194;HMDB0031568;HMDB0031731;HMDB0032579;HMDB0035055;HMDB0036681;HMDB0037272;HMDB0038107;HMDB0038194;HMDB0000068;HMDB0000819;HMDB0002832;HMDB0015652;HMDB0029455;HMDB0061679;HMDB0062515	6	Propofol;4-n-Hexylphenol;L-Adrenaline;L-Normetanephrine;Levonordefrin;Nordephrine	C07523;C14465;C00788;C05589;C11768;C17925
pos-M202T68	199917	340828	230297	200508	556675	352626	3.11295e+07	3.8052e+07	2.59687e+07	3.6609e+07	4.19999e+07	3.74619e+07	112.301	4.16219966331658e-08	0.0021645	3.2570117191466e-05	0.112592	7.66101	0.234598	up	202.038	1.12846	1	0	-	Unknown	-	-	-	-	3	Methyl 1-(methylsulfinyl)propyl disulfide;6-Thiourate;6-thiouric acid	HMDB0033075;HMDB0060417;HMDB0060601	1	6-Thiourate	C16613
pos-M202T69	1.67493e+07	1.4175e+07	6.09166e+06	1.33545e+07	9.20086e+06	1.0739e+07	1.4801e+06	1.08963e+06	1.77052e+06	2.61962e+06	2.33387e+06	2.67013e+06	0.170158	6.82589418157741e-06	0.0021645	0.00189101	0.112592	5.06679	0.0990245	down	202.056	1.14733	1	0	-	Unknown	-	-	-	-	1	5-Hydroxyisourate	HMDB0030097	1	5-Hydroxyisourate	C11821
pos-M203T202	3.23488e+06	2.76652e+06	3.2313e+06	3.4359e+06	3.33041e+06	3.53278e+06	5.57427e+06	5.68983e+06	3.52696e+06	5.68233e+06	6.65075e+06	3.83771e+06	1.5852	0.00654176	0.004329	0.280818	0.172375	2.07865	0.257875	up	203.081	3.36913	0	0	-	Unknown	-	-	-	-	0	-	-	0	-	-
pos-M203T563	89144.2	89167.8	78526.5	87969.5	66472.7	87910.7	164583	103848	193934	109766	124288	123475	1.64244	0.00325552	0.0021645	0.190856	0.112592	2.13412	0.0583482	up	203.154	9.38547	0	0	-	Unknown	-	-	-	-	0	-	-	0	-	-
pos-M204T68	485378	361408	515206	454250	547829	490737	2.35111e+06	1.9962e+06	2.48816e+06	811494	1.30252e+06	2.86433e+06	4.13822	0.000618486	0.0021645	0.066259	0.112592	3.31775	0.450601	up	204.035	1.13387	0	0	-	Unknown	-	-	-	-	0	-	-	0	-	-
pos-M205T57	878992	1.53799e+06	1.65953e+06	1.74069e+06	1.71522e+06	1.66577e+06	437484	635025	1.06102e+06	873824	555528	810617	0.475474	0.00135456	0.004329	0.104797	0.172375	2.81056	0.321257	down	204.967	0.942863	1	0	-	Unknown	-	-	-	-	0	-	-	1	Deamino-alpha-keto-demethylphosphinothricin	C17948
pos-M205T577	1.95914e+06	2.33379e+06	1.86772e+06	2.09706e+06	1.52751e+06	1.10131e+06	4.23099e+06	1.88649e+06	3.52097e+06	2.10572e+06	4.05711e+06	4.77227e+06	1.88982	0.0121547	0.025974	0.39575	0.503208	1.57303	0.315112	up	205.068	9.6167	1	0	-	Unknown	-	-	-	-	4	Galactitol;Sorbitol;Mannitol;L-Iditol	HMDB0000107;HMDB0000247;HMDB0000765;HMDB0011632	7	Mannitol;D-Sorbitol;D-Iditol;L-Iditol;Galactitol;L-Glucitol;Lathyrine	C00392;C00794;C01489;C01507;C01697;C01722;C08290
pos-M206T57	585804	323580	679352	391736	412175	494076	162621	291812	275076	167016	307919	223333	0.494601	0.00136251	0.0021645	0.104797	0.112592	2.12281	0.388397	down	206.043	0.944007	1	0	-	Unknown	-	-	-	-	4	Xanthurenic acid;Zeanic acid;4,6-Dihydroxy-2-quinolinecarboxylic acid;4-Pyridoxic acid	HMDB0000881;HMDB0032963;HMDB0033528;HMDB0000017	10	Xanthurenic_acid;6-Hydroxykynurenate;6-Hydroxykynurenic_acid;3,4-Dihydro-2-methylene-3-oxo-2H-1,4-benzoxazine-5-carboxylate;4-Pyridoxate;3-Carboxy-4-methoxy-N-methyl-2-pyridone;3-Hydroxy-4-hydroxymethyl-2-methylpyridine-5-carboxylate;5-Methoxy-3-hydroxyanthranilate;3,5-Dihydroxy-phenylglycine;N-Cyclopropylammeline	C02470;C05663;C08480;C21306;C00847;C04447;C04773;C11466;C12026;C14148
pos-M207T58	6.05601e+06	4.88075e+06	5.33731e+06	4.49914e+06	5.95328e+06	5.72467e+06	3.4776e+06	3.03464e+06	4.18092e+06	3.47027e+06	4.48977e+06	2.72962e+06	0.658923	0.0013217	0.0021645	0.104797	0.112592	2.20809	0.189566	down	207.024	0.973338	1	0	-	Unknown	-	-	-	-	0	-	-	1	Dibenzothiophene	C20125
pos-M208T186	1.30125e+06	1.06187e+06	928470	1.22868e+06	737162	788459	693868	904622	935531	360914	509820	433599	0.63487	0.0288241	0.0411255	0.593493	0.598849	1.76185	0.203528	down	208.064	3.09293	1	0	-	Unknown	-	-	-	-	4	chondroitin sulfate E (GalNAc4,6diS-GlcA) proteoglycan;chondroitin sulfate E (GalNAc4,6diS-GlcA), precursor 3;(2R,2'S)-Isobuteine;2-Methyl-2-[(1-oxo-2-propenyl)amino]-1-propanesulfonic acid	HMDB0062462;HMDB0062463;HMDB0030411;HMDB0031200	1	S-(2-Hydroxyethyl)-N-acetyl-L-cysteine	C14876
pos-M209T86	5.89559e+06	5.01888e+06	4.88147e+06	5.19073e+06	2.93784e+06	5.05113e+06	4.01045e+06	2.47685e+06	3.68065e+06	2.59037e+06	2.2621e+06	2.99319e+06	0.621682	0.00575934	0.0151515	0.264053	0.387354	2.02084	0.398569	down	209.103	1.42532	1	0	-	Unknown	-	-	-	-	3	Ethyl beta-D-glucopyranoside;Dambonitol;Carbendazim	HMDB0029968;HMDB0033942;HMDB0031769	1	Carbendazim	C10897
pos-M210T91	1.35951e+06	449949	400940	501183	185585	369248	3.05051e+06	2.37205e+06	2.42225e+06	2.62953e+06	2.99809e+06	2.3858e+06	4.85493	0.000941453	0.0021645	0.082655	0.112592	4.56062	0.396195	up	210.116	1.51897	0	0	-	Unknown	-	-	-	-	0	-	-	0	-	-
pos-M211T61	1.55455e+06	1.72781e+06	1.54917e+06	1.91183e+06	1.74889e+06	1.68901e+06	422014	758906	594192	669549	1.24692e+06	752852	0.436531	0.00140411	0.0021645	0.106182	0.112592	3.17031	0.360738	down	211.02	1.01704	1	0	-	Unknown	-	-	-	-	2	cis-2-Methylaconitate;(Z)-But-1-ene-1,2,4-tricarboxylate	HMDB0006357;HMDB0060320	6	(Z)-But-1-ene-1,2,4-tricarboxylate;(Z)-But-2-ene-1,2,3-tricarboxylate;(E)-3-(Methoxycarbonyl)pent-2-enedioate;(E)-2-(Methoxycarbonylmethyl)butenedioate;trans-Homoaconitate;2-Methyl-trans-aconitate	C04002;C04225;C11514;C11515;C16579;C21250
pos-M212T231	130479	212361	232081	238479	274600	207236	3.51048e+06	3.29098e+06	3.36126e+06	3.00341e+06	2.95775e+06	3.03465e+06	14.7915	4.14464381595224e-07	0.0021645	0.000201609	0.112592	5.9824	0.0497087	up	212.118	3.85364	1	0	-	Unknown	-	-	-	-	2	Varenicline;3-Amino-1,4-dimethyl-5H-pyrido[4,3-b]indole	HMDB0015398;HMDB0029746	1	Trp-P-1	C19306
pos-M212T61	1.28024e+06	1.51639e+06	1.21949e+06	1.46469e+06	1.67117e+06	1.48281e+06	465022	719403	325744	529838	520878	178921	0.317299	0.00127138	0.0021645	0.10233	0.112592	3.66595	0.490216	down	212.013	1.01519	0	0	-	Unknown	-	-	-	-	0	-	-	0	-	-
pos-M213T83	1.79465e+06	1.75653e+06	1.77938e+06	1.3824e+06	1.35316e+06	1.82132e+06	994790	539884	729677	1.21141e+06	474862	627797	0.463054	0.001643	0.0021645	0.11972	0.112592	3.2516	0.203396	down	213.059	1.37618	0	0	-	Unknown	-	-	-	-	0	-	-	0	-	-
pos-M214T398	1.85048e+07	1.55974e+07	1.93636e+07	1.45843e+07	2.15553e+07	1.99817e+07	2.41031e+07	2.63505e+07	3.19903e+07	3.76121e+07	3.39473e+07	2.19932e+07	1.606	0.00170704	0.0021645	0.122404	0.112592	2.05411	0.338296	up	214.18	6.62548	1	0	-	Unknown	-	-	-	-	23	Dihydro-5-(2-octenyl)-2(3H)-furanone;Methyl 2-undecynoate;6-Heptyl-5,6-dihydro-2H-pyran-2-one;cis-3-Hexenyl trans-4-hexenoate;alpha-Terpineol acetate;alpha-Campholene acetate;(Z)-4-Hydroxy-6-dodecenoic acid lactone;Yuzu lactone;(3R,3aR,7aS)-3-Butylhexahydro-1(3H)-isobenzofuranone;Geranyl acetate;Artemisia alcohol acetate;Ethyl 2Z,4E-decadienoic acid;p-Menth-1-en-9-ol acetate;cis-3-Hexenyl cis-3-h…	HMDB0030867;HMDB0030945;HMDB0031030;HMDB0031692;HMDB0032051;HMDB0032193;HMDB0032331;HMDB0032901;HMDB0034903;HMDB0035157;HMDB0036048;HMDB0036599;HMDB0037301;HMDB0038270;HMDB0038280;HMDB0039522;HMDB0040206;HMDB0040227;HMDB0040397;HMDB0040725;HMDB0041469;HMDB0041494;HMDB0061816	9	Ethyl(E,Z)-decadienoate;(1S,2R,4S)-(-)-Bornyl_acetate;Geranyl_acetate;Linalyl_acetate;Bornyl_acetate;alpha-Terpinyl_acetate;beta-Terpinyl_acetate;gamma-Terpinyl_acetate;Allyl_cyclohexylpropionate	C08486;C09837;C09861;C09863;C11338;C12300;C12301;C12302;C12306
pos-M215T55	2.8819e+06	2.38875e+06	2.27651e+06	2.12189e+06	2.80268e+06	2.10723e+06	1.44633e+06	1.6919e+06	1.46753e+06	1.38868e+06	2.00696e+06	1.32421e+06	0.639662	0.000337863	0.0021645	0.0441854	0.112592	2.2408	0.0620777	down	215.04	0.916792	0	0	-	Unknown	-	-	-	-	0	-	-	0	-	-
pos-M216T72	5.46207e+06	5.07477e+06	5.83918e+06	3.27708e+06	1.85637e+06	2.80979e+06	1.61739e+06	1.24538e+06	2.18851e+06	2.56408e+06	1.81705e+06	2.40033e+06	0.486558	0.0139684	0.0151515	0.425696	0.387354	2.47092	0.195958	down	216.054	1.20356	1	0	-	Unknown	-	-	-	-	1	N'-nitrosonornicotine	HMDB0041940	1	N'-Nitrosonornicotine	C16452
pos-M218T599_1	62390.4	112868	65286.7	104868	85347.7	87941.2	158646	197474	154061	181107	189695	188246	2.06135	0.00026272	0.0021645	0.0372318	0.112592	2.57263	0.170003	up	218.016	9.98453	0	0	-	Unknown	-	-	-	-	0	-	-	0	-	-
pos-M218T68	1.58885e+06	1.74859e+06	1.6873e+06	1.85078e+06	1.32659e+06	1.35698e+06	6.14623e+06	2.07455e+07	1.34634e+07	2.24549e+07	1.16553e+07	9.15846e+06	8.74809	7.46962306224951e-05	0.0021645	0.0135796	0.112592	4.91969	0.127514	up	218.016	1.13387	0	0	-	Unknown	-	-	-	-	0	-	-	0	-	-
pos-M218T94_1	253534	457966	516874	463784	558417	703882	1.48393e+06	1.86173e+06	761652	1.46002e+06	1.89098e+06	405329	2.66162	0.0141657	0.0411255	0.428494	0.598849	2.84923	0.473497	up	218.042	1.55907	1	0	-	Unknown	-	-	-	-	16	Salicyluric acid;Dopaquinone;4-Carboxyphenylglycine;Alpha-Hydroxyhippuric acid;Leucodopachrome;3-Hydroxyhippuric acid;4-Hydroxyhippuric acid;2-Hydroxy-6,7-dimethoxybenzoxazole;2-Hydroxy-7-methoxy-2H-1,4-benzoxazin-3(4H)-one;L-Dopaquinone;N-acetyl-5-aminosalicylic acid;Glucosamine;Fructosamine;beta-D-Glucosamine;Sevoflurane;D-Erythrose 4-phosphate	HMDB0000840;HMDB0001229;HMDB0002016;HMDB0002404;HMDB0004067;HMDB0006116;HMDB0013678;HMDB0030726;HMDB0038055;HMDB0039119;HMDB0060602;HMDB0001514;HMDB0002030;HMDB0030091;HMDB0015366;HMDB0001321	25	Dopaquinone;1,2-Epoxy-3-(p-Nitrophenoxy)propane;2-Carboxy-2,3-dihydro-5,6-dihydroxyindole;Salicyluric_acid;6-Hydroxy-3-succinoylpyridine;D-Glucosamine;1-Amino-1-deoxy-scyllo-inositol;D-Galactosamine;D-Mannosamine;Nojirimycin;beta-D-Glucosamine;Kanosamine;neo-Inosamine-2;L-Altrosamine;D-Allosamine;D-Gulosamine;L-Idosamine;D-Talosamine;Sevoflurane;D-Erythrose_4-phosphate;D-Threose_4-phosphate;Eryth…	C00822;C04274;C05604;C07588;C19631;C00329;C01214;C02262;C03570;C06763;C08349;C12212;C17578;C21035;C21038;C21048;C21051;C21060;C07520;C00279;C03109;C03394;C03604;C21285;C21286
pos-M220T194	383525	319994	388634	306969	315659	275380	197455	213671	141601	213499	188341	221609	0.590995	0.000139829	0.0021645	0.0218838	0.112592	1.92113	0.0428415	down	220.06	3.22898	1	0	-	Unknown	-	-	-	-	6	Methyl 2,6-dihydroxy-4-quinolinecarboxylate;8-Methoxykynurenate;6-Methyltetrahydropterin;Pyridostigmine;Bergaptol;Xanthotoxol	HMDB0039387;HMDB0060426;HMDB0002249;HMDB0014685;HMDB0013679;HMDB0029457	7	5-Hydroxyindolepyruvate;8-Methoxykynurenate;Pyridostigmine;Bergaptol;Xanthotoxol;Isobergaptol;6-Hydroxyangelicin	C05646;C05830;C07410;C00758;C00841;C18084;C18085
pos-M220T77	1.34993e+06	1.43553e+06	1.51271e+06	1.10375e+06	921340	596903	382530	293426	435798	454014	405532	489839	0.355648	0.000348998	0.0021645	0.0448662	0.112592	3.52466	0.125954	down	220.105	1.28039	1	0	-	Unknown	-	-	-	-	1	L-Histidine trimethylbetaine	HMDB0029422	3	N(omega)-Nitro-L-arginine;Nitrilacarb;Piperazine_phosphate	C03417;C18954;C12839
pos-M221T98	1.16385e+06	1.12861e+06	1.4773e+06	781682	889844	741831	553179	358338	441704	579802	351544	666085	0.477211	0.000704793	0.0021645	0.0693235	0.112592	2.6332	0.458854	down	221.042	1.62705	1	0	-	Unknown	-	-	-	-	10	Syringic acid;Ethyl gallate;Vanillylmandelic acid;3-(3,4-Dihydroxyphenyl)lactic acid;3-Hydroxy-4-methoxymandelate;3,4-O-Dimethylgallic acid;Galactitol;Sorbitol;Mannitol;L-Iditol	HMDB0002085;HMDB0033836;HMDB0000291;HMDB0003503;HMDB0029170;HMDB0041662;HMDB0000107;HMDB0000247;HMDB0000765;HMDB0011632	10	3-(3,4-Dihydroxyphenyl)lactate;3-Methoxy-4-hydroxymandelate;Syringic_acid;(3E)-3-[(1R,5R,6S)-5-Hydroxy-7-oxabicyclo[4.1.0]heptan-2-ylidene]-2-oxopropanoate;Mannitol;D-Sorbitol;D-Iditol;L-Iditol;Galactitol;L-Glucitol	C01207;C05584;C10833;C21086;C00392;C00794;C01489;C01507;C01697;C01722
pos-M222T117	5.63374e+06	4.65136e+06	4.83503e+06	4.8267e+06	3.50428e+06	4.30468e+06	5.14749e+06	987512	4.58487e+06	1.07891e+06	1.78488e+06	735660	0.515904	0.0379417	0.0930736	0.668439	0.774094	3.17394	0.121654	down	222.005	1.95695	1	0	-	Unknown	-	-	-	-	0	-	-	1	Fluoromidine	C18920
pos-M222T57	4.0436e+06	3.24086e+06	3.80124e+06	3.8758e+06	2.80679e+06	3.21152e+06	2.13255e+06	2.47655e+06	1.56834e+06	2.31033e+06	2.23283e+06	2.49913e+06	0.630116	0.000505109	0.0021645	0.0590321	0.112592	2.54628	0.112868	down	222.005	0.952943	1	0	-	Unknown	-	-	-	-	0	-	-	1	Fluoromidine	C18920
pos-M223T63	1.45663e+06	1.64488e+06	1.89328e+06	1.7307e+06	1.69365e+06	1.83881e+06	1.41092e+07	1.14779e+07	1.29621e+07	1.39688e+07	1.46758e+07	1.65998e+07	8.16864	5.6989395356132e-11	0.0021645	1.46527876802809e-07	0.112592	5.12833	0.106851	up	223.096	1.05537	1	0	-	Unknown	-	-	-	-	14	Monoisobutyl phthalic acid;Monobutylphthalate;5'-(3'-Methoxy-4'-hydroxyphenyl)-gamma-valerolactone;Isodillapiole;Dillapiol;Dihydrodeoxy-8-epiaustdiol;Apiole;5-(3,4-Methylenedioxyphenyl)pentanoic acid;Piperonyl isobutyrate;Vanillin isobutyrate;(Z)-3-(2,4,5-Trimethoxyphenyl)-2-propenal;2,3-Dihydro-3-hydroxy-6-methoxy-2,2-dimethyl-4H-1-benzopyran-4-one;Diethyl phthalic acid;Hydralazine acetone hydra…	HMDB0002056;HMDB0013247;HMDB0029226;HMDB0029470;HMDB0030725;HMDB0031668;HMDB0033776;HMDB0034056;HMDB0037130;HMDB0037681;HMDB0038563;HMDB0041379;HMDB0094660;HMDB0060606	5	Apiole;Dillapiole;Diethyl_phthalate;Diglycidyl_resorcinol_ether;Coniferyl_acetate	C10429;C10449;C14175;C19228;C20225
pos-M223T82	1.43417e+06	1.79605e+06	562271	1.87585e+06	1.92754e+06	2.00288e+06	1.07089e+07	8.68919e+06	8.10291e+06	1.14653e+07	9.87274e+06	1.0588e+07	6.19111	0.000122051	0.0021645	0.0194396	0.112592	5.00713	0.118759	up	223.096	1.36602	1	0	-	Unknown	-	-	-	-	14	Monoisobutyl phthalic acid;Monobutylphthalate;5'-(3'-Methoxy-4'-hydroxyphenyl)-gamma-valerolactone;Isodillapiole;Dillapiol;Dihydrodeoxy-8-epiaustdiol;Apiole;5-(3,4-Methylenedioxyphenyl)pentanoic acid;Piperonyl isobutyrate;Vanillin isobutyrate;(Z)-3-(2,4,5-Trimethoxyphenyl)-2-propenal;2,3-Dihydro-3-hydroxy-6-methoxy-2,2-dimethyl-4H-1-benzopyran-4-one;Diethyl phthalic acid;Hydralazine acetone hydra…	HMDB0002056;HMDB0013247;HMDB0029226;HMDB0029470;HMDB0030725;HMDB0031668;HMDB0033776;HMDB0034056;HMDB0037130;HMDB0037681;HMDB0038563;HMDB0041379;HMDB0094660;HMDB0060606	5	Apiole;Dillapiole;Diethyl_phthalate;Diglycidyl_resorcinol_ether;Coniferyl_acetate	C10429;C10449;C14175;C19228;C20225
pos-M225T256	1.16676e+06	963442	955454	1.51428e+06	1.1695e+06	1.01002e+06	1.09057e+06	2.37727e+06	2.68881e+06	1.47375e+06	3.16912e+06	1.38176e+06	1.79679	0.0281265	0.0411255	0.588476	0.598849	1.60123	0.374938	up	225.196	4.27347	1	0	-	Unknown	-	-	-	-	2	Cuscohygrine;N-Desmethyl tapentadol	HMDB0030290;HMDB0060611	4	L-(+)-Anaferine;Cuscohygrine;D-(-)-Anaferine;Luciduline	C06183;C06521;C11358;C09872
pos-M225T70	6.50708e+06	7.40777e+06	5.54885e+06	6.805e+06	2.53257e+06	4.60504e+06	943994	1.22633e+06	929114	1.29727e+06	1.44625e+06	923879	0.202562	4.24481527956768e-05	0.0021645	0.0087814	0.112592	4.40728	0.355042	down	225.072	1.16088	1	0	-	Unknown	-	-	-	-	5	4-Heptenal diethyl acetal;3-(1-Hydroxymethyl-1-propenyl)pentanedioic acid;cis- and trans-L-Mercapto-p-menthan-3-one;8-Mercapto-p-menthan-3-one;2-Amino-4-hydroxy-6-pteridinecarboxylic acid	HMDB0032306;HMDB0033092;HMDB0032205;HMDB0037385;HMDB0033136	1	Diethyl_2-methyl-3-oxosuccinate	C04067
pos-M226T460	1.31807e+06	2.37465e+06	2.07946e+06	946636	2.02303e+06	1.95962e+06	457345	448914	909523	681263	1.98391e+06	626399	0.477257	0.0128224	0.0151515	0.407017	0.387354	2.54938	0.421309	down	226.216	7.66687	1	0	-	Unknown	-	-	-	-	3	2-Decylfuran;(E)-6,10-Dimethyl-9-methylene-5-undecen-2-one;2-Cyclotetradecen-1-one	HMDB0032215;HMDB0035862;HMDB0039884	0	-	-
pos-M226T494	1.16983e+06	877973	1.32342e+06	935135	2.19094e+06	684347	682637	340214	449370	1.63296e+06	493676	509431	0.572055	0.0476919	0.0411255	0.722307	0.598849	1.6027	0.230256	down	226.216	8.2253	1	0	-	Unknown	-	-	-	-	3	2-Decylfuran;(E)-6,10-Dimethyl-9-methylene-5-undecen-2-one;2-Cyclotetradecen-1-one	HMDB0032215;HMDB0035862;HMDB0039884	0	-	-
pos-M229T185	2.08445e+06	1.11196e+06	1.55257e+06	1.35523e+06	2.41332e+06	2.06772e+06	1.16052e+06	1.01643e+06	1.03767e+06	1.02911e+06	751310	698441	0.53787	0.00284346	0.004329	0.17407	0.172375	2.00092	0.204911	down	229.058	3.08883	1	0	-	Unknown	-	-	-	-	6	L-2-Aminoethyl seryl phosphate;Diaminopimelic acid;Alanyl-Threonine;Threoninyl-Alanine;2-Amino-4-[(2-hydroxy-1-oxopropyl)amino]butanoic acid;N-(gamma-Glutamyl)ethanolamine	HMDB0031950;HMDB0001370;HMDB0028697;HMDB0029054;HMDB0031412;HMDB0039222	5	Chloromethiuron;L-Serine-phosphoethanolamine;LL-2,6-Diaminoheptanedioate;meso-2,6-Diaminoheptanedioate;C20914	C19026;C03872;C00666;C00680;C20914
pos-M229T83	6.77448e+06	5.59958e+06	8.43746e+06	4.83277e+06	8.27489e+06	6.97628e+06	4.82317e+06	3.7688e+06	4.5687e+06	3.03555e+06	3.03696e+06	3.72397e+06	0.561362	0.000753008	0.0021645	0.0720262	0.112592	2.03523	0.220175	down	229.129	1.3819	1	0	-	Unknown	-	-	-	-	1	Frovatriptan	HMDB0015133	0	-	-
pos-M231T82	1.12469e+06	1.06965e+06	842236	435188	760378	817289	241584	558902	266062	427623	535452	403721	0.481905	0.00417605	0.00865801	0.21536	0.279761	2.24589	0.265573	down	231.085	1.36916	1	0	-	Unknown	-	-	-	-	2	Ethyl beta-D-glucopyranoside;Dambonitol	HMDB0029968;HMDB0033942	0	-	-
pos-M232T303	8.71289e+06	8.25269e+06	1.03107e+07	6.56845e+06	1.10771e+07	1.15651e+07	1.59479e+07	1.64302e+07	1.62572e+07	1.39548e+07	9.24458e+06	1.47764e+07	1.53329	0.00646985	0.0151515	0.279243	0.387354	2.21988	0.163376	up	232.19	5.05648	1	0	-	Unknown	-	-	-	-	2	3-Oxododecanoic acid;4-Acetoxy-2-hexyltetrahydrofuran	HMDB0010727;HMDB0037398	1	3-Oxododecanoic_acid	C02367
pos-M232T82	1.03938e+07	7.01369e+06	6.97724e+06	7.23447e+06	6.40708e+06	6.66347e+06	3.58348e+06	3.17309e+06	3.53371e+06	3.59641e+06	3.26274e+06	4.16793e+06	0.477008	2.38311500671766e-05	0.0021645	0.00536141	0.112592	3.19316	0.047444	down	232.049	1.36862	1	0	-	Unknown	-	-	-	-	1	4-(Nitrosoamino)-1-(3-pyridinyl)-1-butanone	HMDB0062376	2	4-(Nitrosoamino)-1-(3-pyridinyl)-1-butanone;Niridazole	C19564;C19268
pos-M234T216	330568	373235	522161	475605	341481	384664	205310	152130	164214	189172	127777	201339	0.428362	1.22062797952619e-05	0.0021645	0.00323072	0.112592	3.06535	0.343024	down	234.097	3.60412	1	0	-	Unknown	-	-	-	-	1	Hirsutin	HMDB0035923	1	cis-(Homo)3-aconitate	C20582
pos-M237T69	665911	686866	748300	613986	873734	551497	1.58365e+06	1.61676e+06	3.5881e+06	1.47047e+06	900556	1.4924e+06	2.57275	0.00380598	0.0021645	0.206326	0.112592	2.83852	0.306528	up	237.01	1.14238	1	0	-	Unknown	-	-	-	-	1	Methazolamide	HMDB0014841	2	Methazolamide;3,5-Dinitroguaiacol	C07764;C17101
pos-M237T99	4.38961e+06	3.04502e+06	2.8743e+06	3.0098e+06	2.8567e+06	2.64276e+06	2.19557e+06	2.01521e+06	1.62766e+06	1.90401e+06	1.97261e+06	2.36395e+06	0.64188	0.000889655	0.0021645	0.0804624	0.112592	2.07351	0.0686286	down	237.134	1.64402	0	0	-	Unknown	-	-	-	-	0	-	-	0	-	-
pos-M238T194	778398	612730	816162	554080	589328	563712	420673	375022	349900	343749	299206	350463	0.546446	6.00936190314237e-05	0.0021645	0.0117561	0.112592	2.12828	0.0784088	down	238.09	3.22717	1	0	-	Unknown	-	-	-	-	6	N-(1-Deoxy-1-fructosyl)glycine;Fructoseglycine;MG(0:0/20:5(5Z,8Z,11Z,14Z,17Z)/0:0);MG(20:5(5Z,8Z,11Z,14Z,17Z)/0:0/0:0);9'-Carboxy-gamma-chromanol;[12]-Gingerdione	HMDB0037848;HMDB0060278;HMDB0011550;HMDB0011580;HMDB0012868;HMDB0039278	6	N-Acetyl-D-glucosaminate;N-Glycolyl-D-glucosamine;Glycolyl-D-mannosamine;8-Amino-3,8-dideoxy-D-manno-octulosonate;3-Acetyl-5alpha-androstane-3beta,17beta-diol_3-acetate;5alpha-Androstane-3beta,17beta-diol_diacetate	C01133;C03146;C03521;C21333;C15157;C15346
pos-M238T71	1.26164e+06	1.44736e+06	1.57921e+06	1.59253e+06	1.42016e+06	2.74306e+06	582169	604958	788443	721003	409600	781307	0.387047	9.99067562463512e-05	0.0021645	0.0168049	0.112592	3.48652	0.0839915	down	238.036	1.19038	1	0	-	Unknown	-	-	-	-	1	S-Cysteinosuccinic acid	HMDB0029418	2	Drazoxolon;3-(3,4-Dihydroxypyridin-1-yl)-L-alanine	C18929;C04446
pos-M239T66	100056	241071	246176	321076	183107	331395	4.48616e+07	3.59079e+07	3.25595e+07	4.71687e+07	3.3194e+07	3.66536e+07	161.887	1.18362913967447e-07	0.0021645	7.34584732960729e-05	0.112592	8.07504	0.137574	up	239.025	1.09476	1	0	-	Unknown	-	-	-	-	1	Chlorohydrin	HMDB0035190	0	-	-
pos-M240T65	232733	290819	129634	1.26843e+06	279753	150469	3.46017e+06	4.07224e+06	3.83212e+06	2.40738e+06	2.39623e+06	3.18974e+06	8.23094	0.000477817	0.0021645	0.056952	0.112592	5.21819	0.243053	up	240.026	1.08117	1	0	-	Unknown	-	-	-	-	1	N-acetyl-L-2-aminoadipate(2-)	HMDB0062715	0	-	-
pos-M241T205_1	223261	142700	189025	194744	224113	211516	137310	97853.8	223051	81883.5	130361	105725	0.65481	0.0208339	0.025974	0.530366	0.503208	1.93448	0.206573	down	241.031	3.41888	1	0	-	Unknown	-	-	-	-	1	L-Cystine	HMDB0000192	4	Methacrifos;L-Cystine;Cystine;cis-1,2-Dihydroxy-1,2-dihydrodibenzothiophene	C18745;C00491;C01420;C06721
pos-M241T68	3.04935e+06	1.10313e+06	2.29687e+06	1.40523e+06	1.17836e+06	1.9108e+06	240175	230401	318048	422558	357156	360212	0.176224	1.77699986682959e-05	0.0021645	0.00432195	0.112592	4.80622	0.214508	down	241.103	1.13478	1	0	-	Unknown	-	-	-	-	2	3-Hydroxysebacic acid;2-Hydroxydecanedioic acid	HMDB0000350;HMDB0000424	2	11H-Benz[bc]aceanthrylene;4H-Cyclopenta[def]chrysene	C19335;C19380
pos-M242T60	1.48751e+06	1.65872e+06	1.37828e+06	1.58193e+06	1.68148e+06	1.26561e+06	968635	1.12779e+06	398513	892659	1.05345e+06	1.22474e+06	0.625809	0.0251174	0.0021645	0.570374	0.112592	1.84794	0.4799	down	242.019	1.00706	0	0	-	Unknown	-	-	-	-	0	-	-	0	-	-
pos-M242T89	639288	465982	442756	427772	518323	564003	227192	86892.8	187780	41424.5	87957.6	198085	0.27119	0.00245743	0.0021645	0.15684	0.112592	3.99718	0.062588	down	242.063	1.47935	1	0	-	Unknown	-	-	-	-	2	1-Isothiocyanato-7-(methylsulfinyl)heptane;Cysteinyl-Cysteine	HMDB0038441;HMDB0028772	2	O-Succinyl-L-homoserine;N-Acetyl-D-mannosaminolactone	C01118;C03776
pos-M243T62	373708	516504	430951	412247	430790	450503	1.12004e+07	1.07072e+07	7.16453e+06	9.9144e+06	1.05637e+07	1.15506e+07	23.3682	1.50755744242932e-10	0.0021645	3.39162735610537e-07	0.112592	6.27686	0.0460397	up	243.014	1.03484	1	0	-	Unknown	-	-	-	-	1	Imidazole acetol-phosphate	HMDB0012236	1	3-(Imidazol-4-yl)-2-oxopropyl_phosphate	C01267
pos-M243T90	989210	341998	369095	498980	380534	491432	256394	193975	261184	379935	189798	274839	0.506675	0.00927283	0.00865801	0.344108	0.279761	2.41526	0.207502	down	243.17	1.4952	1	0	-	Unknown	-	-	-	-	51	Nootkatol;(2R,6S,7S,10Z)-beta-Santala-3(15),10-dien-12-ol;Dihydronootkatone;2,6-Di-tert-butyl-4-methylphenol;alpha-Valerenol;Isospathulenol;alpha-Santal-10-en-12-ol;Acolamone;alpha-Cyperol;beta-Costol;Epishyobunone;Preisocalamendiol;Epoxyguaiene;Acorenone;Isocyperol;Isoacolamone;(R)-2,7(14),9-Bisabolatrien-11-ol;Fukinone;(3S,6E)-6-Caryophyllen-15-al;Apritone;alpha-Bergamotenol;Spathulenol;beta-Sa…	HMDB0013688;HMDB0030232;HMDB0032220;HMDB0033826;HMDB0034661;HMDB0034718;HMDB0034940;HMDB0035020;HMDB0035026;HMDB0035097;HMDB0035306;HMDB0035391;HMDB0035645;HMDB0035704;HMDB0035718;HMDB0035720;HMDB0035739;HMDB0035793;HMDB0036118;HMDB0036192;HMDB0036402;HMDB0036420;HMDB0036716;HMDB0036717;HMDB0036788;HMDB0036789;HMDB0036793;HMDB0036798;HMDB0037069;HMDB0037392;HMDB0037395;HMDB0037811;HMDB0038119;HMD…	21	2-trans,6-trans-Farnesal;alpha-Santalol;beta-Santalol;4-n-Nonylphenol;Butylhydroxytoluene;Caryophyllene_epoxide;Cyperol;Isocyperol;Alismol;Nootkatol;(5S)-Albaflavenol;(5R)-Albaflavenol;Germacra-1(10),4,11(13)-trien-12-ol;Solavetivol;Pentalen-13-ol;10-Hydroxy-alpha-humulene;Artemisinic_alcohol;(11R)-Dihydroartemisinic_aldehyde;Terbutaline;Prenalterol;N-Methylmescaline	C03461;C09719;C09720;C14550;C14693;C16908;C16945;C16974;C17462;C17915;C17953;C17955;C19676;C19711;C19938;C20229;C20307;C20325;C07129;C07533;C08310
pos-M245T57	3.26036e+06	2.57218e+06	2.50582e+06	2.7532e+06	2.29821e+06	3.0989e+06	1.31221e+06	1.55856e+06	1.78726e+06	1.45534e+06	1.45107e+06	1.9364e+06	0.576204	4.41480674950014e-05	0.0021645	0.00892783	0.112592	2.49366	0.224758	down	245.056	0.943437	1	0	-	Unknown	-	-	-	-	16	L-Cystathionine;Allocystathionine;Cysteinyl-Threonine;Threoninyl-Cysteine;Flavone;Phenindione;Ethyl trans-p-methoxycinnamate;Phenylmethylglycidic ester;(2RS,5RS)-(E)-2-(2-Phenylethenyl)-1,3-dioxan-5-ol;Isoeugenyl acetate;Cuelure;Aceteugenol;Isoeugenol acetate;Verimol I;2,3-Dihydro-6-methoxy-2,2-dimethyl-4H-1-benzopyran-4-one;L-Glutamic acid 5-phosphate	HMDB0000099;HMDB0000455;HMDB0028785;HMDB0029058;HMDB0003075;HMDB0014641;HMDB0030762;HMDB0031729;HMDB0031973;HMDB0032348;HMDB0033594;HMDB0034122;HMDB0034135;HMDB0035071;HMDB0041410;HMDB0001228	19	Acetamiprid;Cystathionine;L-Cystathionine;Butoxycarboxim;Aldoxycarb;Isoflavone;Phenindione;Flavone;Tectoquinone;9-Anthroic_acid;Flavone;Phenanthrene-4-carboxylate;Benzyl_2-methyl-3-oxobutanoate;p-Methoxycinnamic_acid_ethyl_ester;3-Dimethylallyl-4-hydroxybenzoate;Acetyleugenol;L-Glutamyl_5-phosphate;alpha-D-Glutamyl_phosphate;L-Glutamyl_1-phosphate	C18507;C00542;C02291;C18646;C18906;C00799;C07584;C10043;C10405;C13699;C15608;C18253;C04000;C10476;C12458;C14567;C03287;C03734;C05765
pos-M245T97	4.2232e+06	3.20824e+06	3.05691e+06	2.89603e+06	2.57175e+06	2.92304e+06	2.45622e+06	1.5002e+06	1.83127e+06	2.08838e+06	2.00759e+06	1.82981e+06	0.620444	0.00055781	0.0021645	0.062357	0.112592	2.10297	0.0596011	down	245.124	1.61656	1	0	-	Unknown	-	-	-	-	2	3-Hydroxymonoethylglycinexylidide;Deoxycytidine	HMDB0060678;HMDB0000014	5	Guanidinoproclavaminic_acid;Miotine;3-Hydroxymonoethylglycinexylidide;Mexacarbate;Deoxycytidine	C06657;C11763;C16572;C18952;C00881
pos-M246T204	321493	169063	188389	160428	274250	329677	419695	192827	1.20875e+06	310029	1.25279e+06	1.25244e+06	3.21245	0.0353349	0.0411255	0.648745	0.598849	2.40195	0.142845	up	246.189	3.40258	0	0	-	Unknown	-	-	-	-	0	-	-	0	-	-
pos-M247T212	237616	224494	237984	250162	239727	277727	211486	248971	175165	115172	105918	96425.7	0.649404	0.0274064	0.025974	0.583741	0.503208	1.87034	0.0954218	down	247.119	3.53345	1	0	-	Unknown	-	-	-	-	2	(4-Hydroxybenzoyl)choline;Endalin	HMDB0029559;HMDB0041887	2	Propamocarb_hydrochloride;Ammodendrine	C18421;C10125
pos-M247T62	6.47602e+07	6.24039e+07	6.46144e+07	6.65463e+07	6.85783e+07	5.84056e+07	3.34654e+07	5.40654e+07	3.07047e+07	3.74936e+07	5.06893e+07	3.47955e+07	0.626028	0.00296542	0.0021645	0.1785	0.112592	2.30238	0.250813	down	247.004	1.03756	1	0	-	Unknown	-	-	-	-	2	(+)-1-Methylpropyl 3-(methylthio)-2-propenyl disulfide;3-Methyl-5-pentyl-1,2,4-trithiolane	HMDB0034425;HMDB0040242	3	Thiometon;2-(2'-Methylthio)ethylmalic_acid;3-(2'-Methylthio)ethylmalic_acid	C18665;C17210;C17212
pos-M247T91	3.78151e+06	2.56485e+06	3.23872e+06	3.10396e+06	2.79664e+06	4.28417e+06	3.03938e+06	1.57036e+06	2.05575e+06	2.22364e+06	1.41735e+06	2.36796e+06	0.641099	0.00879214	0.00865801	0.334184	0.279761	2.07234	0.210771	down	247.14	1.5158	1	0	-	Unknown	-	-	-	-	2	Asparaginyl-Proline;Prolyl-Asparagine	HMDB0028739;HMDB0029012	3	D-Octopine;L-N2-(2-Carboxyethyl)arginine;Aspergillic_acid	C04137;C06655;C10571
pos-M248T83	8.14363e+06	8.048e+06	7.98448e+06	7.81942e+06	6.39542e+06	7.18535e+06	3.90994e+06	2.50958e+06	4.13052e+06	3.82666e+06	3.13932e+06	4.35875e+06	0.479959	9.00495246637539e-05	0.0021645	0.0155838	0.112592	3.26972	0.12225	down	248.026	1.37501	1	0	-	Unknown	-	-	-	-	3	Furazolidone;Dinitolmide;Diazoxide	HMDB0014752;HMDB0032558;HMDB0015251	2	Furazolidone;Diazoxide	C07999;C06949
pos-M249T100	4.73527e+06	2.75544e+06	2.80669e+06	3.13739e+06	3.05068e+06	2.22779e+06	1.08798e+06	1.61719e+06	2.57989e+06	951880	1.9014e+06	1.40602e+06	0.510032	0.00385439	0.004329	0.206462	0.172375	2.6657	0.382965	down	249.084	1.66648	1	0	-	Unknown	-	-	-	-	1	Porphobilinogen	HMDB0000245	2	Porphobilinogen;Eglinazine	C00931;C19102
pos-M249T80	676323	420921	418476	2.71253e+06	407137	380888	108944	84213.4	218692	149479	188333	190146	0.187352	0.00441737	0.0021645	0.223954	0.112592	4.13878	0.0950487	down	249.107	1.33878	1	0	-	Unknown	-	-	-	-	1	N2-Succinyl-L-glutamic acid 5-semialdehyde	HMDB0001180	2	N-Acetyl-L-2-amino-6-oxopimelate;N-Succinyl-L-glutamate_5-semialdehyde	C05539;C05932
pos-M254T197	136955	123311	189288	153080	160158	171102	184536	125795	62642	59209.7	95538.9	91742.9	0.663312	0.0401331	0.0649351	0.679748	0.6969	2.26501	0.145373	down	254.134	3.27873	1	0	-	Unknown	-	-	-	-	1	S-aminomethyldihydrolipoamide	HMDB0006239	0	-	-
pos-M254T70	1.15437e+06	1.7753e+06	2.05412e+06	2.03982e+06	639856	1.51333e+06	170483	94031.2	761436	356471	104074	565795	0.223639	0.00320383	0.004329	0.18844	0.172375	4.73912	0.259942	down	253.946	1.16318	0	0	-	Unknown	-	-	-	-	0	-	-	0	-	-
pos-M254T82	3.66184e+06	2.42945e+06	2.71885e+06	2.4712e+06	2.64265e+06	2.43295e+06	976738	1.11614e+06	1.19273e+06	1.06794e+06	1.61203e+06	582427	0.400319	0.00038066	0.0021645	0.0477234	0.112592	3.50629	0.0988862	down	254.031	1.36532	1	0	-	Unknown	-	-	-	-	0	-	-	2	5-(3'-Carboxy-3'-oxopropenyl)-4,6-dihydroxypicolinate;5-Amino-4-chloro-2-(2,3-dihydroxyphenyl)-3(2H)-pyridazinone	C05641;C04798
pos-M256T260	257964	74697.8	293046	241712	347079	303479	437604	456960	450614	415742	481382	458657	1.77932	0.0321535	0.0021645	0.625274	0.112592	2.21522	0.189995	up	256.063	4.34055	1	0	-	Unknown	-	-	-	-	0	-	-	1	Bis(1-aziridinyl)morpholinophosphine_sulfide	C19347
pos-M256T457	1.77711e+06	3.58539e+06	1.88573e+06	2.02599e+06	2.39161e+06	2.69979e+06	3.73505e+06	2.66521e+06	4.10529e+06	4.46414e+06	3.28745e+06	3.42424e+06	1.50925	0.00966393	0.025974	0.353519	0.503208	1.96948	0.0685813	up	256.263	7.61704	1	0	-	Unknown	-	-	-	-	4	Palmitic amide;3-Methylcyclopentadecanone;(卤)-2-Dodecylcyclobutanone;Hexadecenal	HMDB0012273;HMDB0034181;HMDB0037544;HMDB0060482	2	Hexadecenal;Bombykol	C06123;C16873
pos-M257T193	406744	328780	214922	320496	211595	309957	193774	154148	139595	144495	177058	183479	0.553725	0.00158899	0.0021645	0.117207	0.112592	1.92899	0.0638488	down	257.041	3.22132	0	0	-	Unknown	-	-	-	-	0	-	-	0	-	-
pos-M257T226	762906	685949	1.16272e+06	963120	1.19751e+06	1.43417e+06	642334	836332	700782	493686	523262	369362	0.574532	0.00729257	0.0151515	0.298182	0.387354	1.92261	0.0737483	down	257.103	3.76892	1	0	-	Unknown	-	-	-	-	2	5-Methoxydimethyltryptamine;N-despropyl ropinirole	HMDB0002004;HMDB0060625	7	Phenylgalactoside;Aryl_beta-D-glucoside;Phenyl_beta-D-glucopyranoside;N-Acetoxy-IQ;Aclatonium;N,N-Dimethyl-5-methoxytryptamine;Clomazone	C02578;C03097;C11611;C20290;C20131;C08309;C11095
pos-M257T71	1.73561e+06	963123	609806	647845	723770	528248	334460	157305	475992	337093	197450	183109	0.323594	0.00119732	0.0021645	0.0979517	0.112592	3.52944	0.249876	down	257.081	1.18098	1	0	-	Unknown	-	-	-	-	19	(2S)-Liquiritigenin;(S)-Pinocembrin;Dihydrodaidzein;(E)-2,4,4'-Trihydroxychalcone;4'-Methoxybenzophenone-2-carboxylic acid;7E-Mycosinyl acetate;Emodinanthranol;Isoliquiritigenin;2-Dehydro-O-desmethylangolensin;Mono-benzyl phthalate;(S)-2,3-Dihydro-6-hydroxy-5-(hydroxyacetyl)-2-isopropenylbenzofuran;Artemidiol;Methyl (2R*,3S*)-2,3-dihydro-3-hydroxy-2-isopropenyl-5-benzofurancarboxylate;Aloesol;Coi…	HMDB0029519;HMDB0030808;HMDB0005760;HMDB0029462;HMDB0032577;HMDB0033904;HMDB0036457;HMDB0037316;HMDB0041647;HMDB0061744;HMDB0030486;HMDB0030648;HMDB0033109;HMDB0035712;HMDB0040906;HMDB0041005;HMDB0041006;HMDB0000350;HMDB0000424	11	3,9-Dihydroxypterocarpan;Isoliquiritigenin;Liquiritigenin;Pinocembrin;Hydrangenol;3',5'-Dihydroxyflavanone;Pinocembrin_chalcone;Aloe_emodin_anthrone;cis-3,4-Phenanthrenedihydrodiol-4-carboxylate;1'-Acetoxychavicol_acetate;Coixinden_B	C04271;C08650;C09762;C09827;C10262;C15609;C16404;C16760;C18256;C10426;C17917
pos-M257T98	1.06976e+06	504411	567901	361293	497358	434559	153541	308686	372453	235798	537646	143600	0.509921	0.0214889	0.0411255	0.536325	0.598849	2.50316	0.259103	down	257.117	1.63927	1	0	-	Unknown	-	-	-	-	8	Xenognosin A;4-Methoxybenzyl phenylacetate;7-Hydroxy-5-methoxyflavan;4'-O-Methylequol;(10S,11S)-Pterosin C;Dehydrooreadone;(S)-Pterosin P;Pterosin N	HMDB0029539;HMDB0034992;HMDB0037686;HMDB0041678;HMDB0030763;HMDB0036046;HMDB0036607;HMDB0038218	8	Xenognosin_A;Broussin;7,4'-Dihydroxy-8-methylflavan;Loroglossol;Orchinol;Pterostilbene;Strigolactone_ABC-rings;5-Methylphenazine-1-carboxylate	C08731;C09505;C09650;C10267;C10272;C10287;C18036;C21295
pos-M259T194	469240	318179	573064	312334	312719	367981	255256	188596	213318	187527	168718	209185	0.519478	0.000728466	0.0021645	0.0708699	0.112592	2.2775	0.118208	down	259.069	3.23164	1	0	-	Unknown	-	-	-	-	5	Thalidomide;N'-Formylkynurenine;L-Formylkynurenine;N-Acetyl-b-glucosaminylamine;Threoninyl-Threonine	HMDB0015175;HMDB0001200;HMDB0060485;HMDB0001104;HMDB0029071	7	Streptamine_phosphate;Streptamine_4-phosphate;Thalidomide;L-Formylkynurenine;N-Formyl-D-kynurenine;N,N-Dihydroxy-L-tryptophan;N-Acetyl-beta-D-glucosaminylamine	C03177;C03433;C07910;C02700;C15605;C19717;C01239
pos-M259T62	693884	771394	931974	946163	646908	842391	7.75387e+06	9.59902e+06	1.10011e+07	1.37773e+07	1.50094e+07	1.11751e+07	14.1361	6.17649292453278e-09	0.0021645	6.53908939151418e-06	0.112592	5.68756	0.0775398	up	258.992	1.03992	1	0	-	Unknown	-	-	-	-	1	Methazolamide	HMDB0014841	3	Methazolamide;2,3-Dihydroxy-4'-chlorobiphenyl;2-Chloro-4,4'-biphenyldiol	C07764;C06586;C14191
pos-M259T82	1.60363e+06	1.73687e+06	1.74907e+06	2.05265e+06	970180	734222	2.49612e+06	1.96341e+06	4.03368e+06	3.19604e+06	3.90042e+06	3.94206e+06	2.20782	0.00291269	0.004329	0.177704	0.172375	2.66241	0.15816	up	258.993	1.36194	1	0	-	Unknown	-	-	-	-	1	Methazolamide	HMDB0014841	3	Methazolamide;2,3-Dihydroxy-4'-chlorobiphenyl;2-Chloro-4,4'-biphenyldiol	C07764;C06586;C14191
pos-M260T57	2.09489e+06	1.58327e+06	1.87451e+06	1.64466e+06	2.11346e+06	2.03067e+06	508282	1.62013e+06	1.3697e+06	1.17165e+06	1.01726e+06	1.46999e+06	0.631048	0.0286517	0.004329	0.593201	0.172375	2.29156	0.1412	down	260.027	0.952713	1	0	-	Unknown	-	-	-	-	0	-	-	1	Methabenzthiazuron	C10909
pos-M261T493	1.33464e+06	1.70805e+06	1.09951e+06	1.84763e+06	2.50131e+06	1.30873e+06	1.37654e+06	808151	1.14744e+06	884526	1.13072e+06	936035	0.641172	0.0176947	0.0411255	0.489952	0.598849	1.90559	0.238161	down	261.13	8.21233	1	0	-	Unknown	-	-	-	-	2	Glutamyl-Proline;Prolyl-Glutamate	HMDB0028827;HMDB0029016	1	Pirimicarb	C11079
pos-M263T179	1.84841e+06	2.18778e+06	7.63226e+06	2.35052e+06	3.42688e+06	1.40314e+06	1.49079e+06	1.18674e+06	877636	1.12562e+06	2.14532e+06	1.20924e+06	0.426301	0.0309613	0.0151515	0.615737	0.387354	2.64473	0.468241	down	263.146	2.98307	1	0	-	Unknown	-	-	-	-	3	L-Gizzerosine;Glutamyl-Valine;Valyl-Glutamate	HMDB0039160;HMDB0028832;HMDB0029126	1	Streptidine	C00837
pos-M263T191	986194	811906	1.03548e+06	962084	826334	869643	455889	502926	470963	482737	501847	497318	0.530202	3.68746393629918e-06	0.0021645	0.00108798	0.112592	3.21657	0.072312	down	263.103	3.17738	1	0	-	Unknown	-	-	-	-	14	L-cis-Cyclo(aspartylphenylalanyl);Obtustyrene;(E)-3,5-Dimethoxystilbene;1-Acetoxy-4,6-tetradecadiene-8,10,12-triyne;Phenethyl phenylacetate;Epoxyeremopetasinorol;Annuionone A;Annuionone C;13-Oxo-9,11-tridecadienoic acid;Methyl jasmonate;(8alpha,10beta,11beta)-3-Hydroxy-4,15-dinor-1(5)-xanthen-12,8-olide;Octyl 2-furoate;Furfuryl octanoate;3-Methylbutyl 2-furanbutanoate	HMDB0031360;HMDB0030672;HMDB0030722;HMDB0030881;HMDB0035009;HMDB0029670;HMDB0032679;HMDB0032689;HMDB0034564;HMDB0036583;HMDB0037244;HMDB0037726;HMDB0037730;HMDB0037736	11	Lapachenole;Dimethylstilbestrol;2,5-Dimethoxystilbene;Navenone_C;Methoxyphenone;(6S,9R)-Vomifoliol;(+/-)-6-Hydroxy-3-oxo-alpha-ionol;Methyl_jasmonate;(+)-7-Isomethyljasmonate;Proglinazine;Haplopine	C09950;C14234;C15131;C17021;C19124;C01760;C04166;C11512;C16318;C19105;C10694
pos-M263T202_1	1.4381e+08	1.00786e+08	1.00689e+08	9.64744e+07	9.24468e+07	1.02995e+08	7.94742e+07	6.98489e+07	6.58418e+07	6.33525e+07	7.00877e+07	6.84762e+07	0.654552	0.000614824	0.0021645	0.066259	0.112592	1.97885	0.0222159	down	263.096	3.35924	1	1	Asp-Glu	Organic acids and derivatives	Carboxylic acids and derivatives	HMDB0028752	NA	-	1	2,3,5-Trimethyl-6-[4-(methylthio)butyl]pyrazine	HMDB0040005	0	-	-
pos-M263T60	2.87958e+07	3.23473e+07	3.23062e+07	2.12648e+07	3.82956e+07	2.6981e+07	1.47736e+07	1.08869e+07	1.64994e+07	2.3481e+07	1.5369e+07	1.52022e+07	0.534539	0.000696236	0.004329	0.0693235	0.172375	2.71736	0.231868	down	262.981	1.00635	1	0	-	Unknown	-	-	-	-	0	-	-	2	Radium-224;7-N,N-Dimethylamino-1,2,3,4,5-pentathiocyclooctane	C16455;C10917
pos-M263T62	1.47982e+07	1.12518e+07	1.15646e+07	1.18547e+07	9.33268e+06	1.00408e+07	9.50282e+06	6.71911e+06	4.75508e+06	7.35787e+06	5.88169e+06	7.15897e+06	0.601015	0.00148551	0.004329	0.110913	0.172375	2.45061	0.143191	down	263.061	1.03393	0	0	-	Unknown	-	-	-	-	0	-	-	0	-	-
pos-M264T202	1.66595e+07	1.20575e+07	1.16367e+07	1.12674e+07	1.07823e+07	1.20855e+07	9.27428e+06	8.24656e+06	7.81489e+06	7.31532e+06	8.38e+06	7.94705e+06	0.657522	0.000546628	0.0021645	0.0615116	0.112592	1.99483	0.0236572	down	264.098	3.35947	1	0	-	Unknown	-	-	-	-	9	5-Methyldeoxycytidine;3'-Amino-3'-deoxythimidine;Mefenamic acid;N-[2-(4-Hydroxyphenyl)ethyl]benzamide;2-Phenylethyl 2-aminobenzoate;Schinifoline;Terbutaline;Floxuridine;5'-Deoxy-5-fluorouridine	HMDB0002224;HMDB0060750;HMDB0014922;HMDB0029366;HMDB0037696;HMDB0040380;HMDB0015009;HMDB0014467;HMDB0060406	10	5-Methyl-2'-deoxycytidine;Mefenamic_acid;N-Methylflindersine;6-(1,2,3,4-Tetrahydro-6-hydroxy-2-naphthyl)-2(1H)-pyridone;2-Aminoethyl_diphenylborinate;Terbutaline;Prenalterol;N-Methylmescaline;5-Fluorodeoxyuridine;5'-Deoxy-5-fluorouridine	C03592;C02168;C10731;C14902;C20698;C07129;C07533;C08310;C11736;C12739
pos-M264T205	45783.3	20977.7	38964.2	45572.7	41623	29738.9	46318.1	64234.1	92025	56623.1	165548	91076.5	2.31665	0.00688166	0.0021645	0.288038	0.112592	2.96865	0.209464	up	264.217	3.41977	1	0	-	Unknown	-	-	-	-	2	MG(10:0/0:0/0:0);MG(0:0/10:0/0:0)	HMDB0072866;HMDB0072874	0	-	-
pos-M264T60	2.03846e+06	1.95142e+06	1.84527e+06	1.1571e+06	1.20788e+06	1.07483e+06	395295	363702	774479	483250	642539	563699	0.347491	9.18931073363358e-05	0.0021645	0.0157514	0.112592	3.52088	0.130571	down	263.985	0.998992	0	0	-	Unknown	-	-	-	-	0	-	-	0	-	-
pos-M264T69	6.2554e+06	4.57525e+06	6.43083e+06	3.80044e+06	5.21793e+06	4.14192e+06	4.31559e+06	1.47478e+06	3.19355e+06	2.08256e+06	3.24051e+06	3.6931e+06	0.591684	0.0166321	0.00865801	0.473647	0.279761	2.16637	0.119695	down	264.146	1.14969	0	0	-	Unknown	-	-	-	-	0	-	-	0	-	-
pos-M265T202	5.4962e+06	3.72902e+06	4.05947e+06	3.7234e+06	3.65615e+06	3.93309e+06	3.01647e+06	2.64657e+06	2.45865e+06	2.35576e+06	2.56135e+06	2.73375e+06	0.64123	0.000321033	0.0021645	0.0434432	0.112592	2.06303	0.0252273	down	265.092	3.35925	1	0	-	Unknown	-	-	-	-	5	3-Hydroxy-4-butanolide;Histidinyl-Serine;Serinyl-Histidine;(S,S)-Nt-Histidinylalanine;(S,S)-Np-Histidinylalanine	HMDB0034681;HMDB0028894;HMDB0029041;HMDB0040248;HMDB0040249	0	-	-
pos-M265T204	1.03981e+06	833176	835954	824305	909755	829998	1.58308e+06	1.32831e+06	1.32132e+06	1.265e+06	1.32854e+06	1.28148e+06	1.53759	6.82938830577876e-06	0.0021645	0.00189101	0.112592	1.8834	0.134191	up	265.154	3.40025	1	0	-	Unknown	-	-	-	-	27	Vorinostat;Phenylalanyl-Valine;Valyl-Phenylalanine;Subaphylline;(Z,Z)-2,9,16-Heptadecatriene-4,6-diyn-8-ol;Falcarinone;5-Tetradecenoic acid;5Z-Tetradecenoic acid;Myristoleic acid;Tsuzuic acid;trans-Tetra-dec-2-enoic acid;(R)-14-Methyloxacyclotetradecan-2-one;Ethyl (E)-2-dodecenoate;12-Methyl-13-tridecanolide;Acetaldehyde di-cis-3-hexenyl acetal;2-Hexenyl octanoate;Houttuynin;Rhodinyl butyrate;Rho…	HMDB0015568;HMDB0029008;HMDB0029134;HMDB0033463;HMDB0032674;HMDB0033693;HMDB0000499;HMDB0000521;HMDB0002000;HMDB0005051;HMDB0010732;HMDB0030921;HMDB0031029;HMDB0031073;HMDB0032152;HMDB0032321;HMDB0034561;HMDB0037188;HMDB0037189;HMDB0037227;HMDB0037228;HMDB0037369;HMDB0037633;HMDB0038056;HMDB0040228;HMDB0062243;HMDB0062248	5	Feruloylputrescine;Falcarinone;Dehydrofalcarinol;Myristoleic_acid;Fagaramide	C10497;C08451;C17716;C08322;C10455
pos-M266T200	4.36508e+06	3.31178e+06	3.76625e+06	3.38063e+06	3.10091e+06	3.50164e+06	2.58333e+06	2.44431e+06	2.40378e+06	2.24259e+06	2.40585e+06	2.17629e+06	0.665358	0.000115846	0.0021645	0.018616	0.112592	1.54085	0.0682975	down	266.131	3.34107	1	0	-	Unknown	-	-	-	-	0	-	-	2	Pronetalol_hydrochloride;Sudan_I	C19513;C19525
pos-M266T202	701230	458418	408424	447501	389468	478596	375131	350970	259749	248922	367594	240821	0.639188	0.00416538	0.0021645	0.21536	0.112592	1.80915	0.091473	down	266.095	3.35842	1	0	-	Unknown	-	-	-	-	4	Albendazole;Biotin amide;Dapsone;Enoximone	HMDB0014659;HMDB0001458;HMDB0014395;HMDB0015599	3	Albendazole;Biotin_amide;Dapsone	C01779;C01893;C07666
pos-M266T82	296493	243735	239595	267395	260444	228721	674153	629343	683726	1.02762e+06	737851	1.08622e+06	3.14954	1.86239928311465e-05	0.0021645	0.00441046	0.112592	3.52536	0.202945	up	266.019	1.37325	0	0	-	Unknown	-	-	-	-	0	-	-	0	-	-
pos-M269T36	929658	305083	1.51898e+06	689210	1.39948e+06	1.2931e+06	352737	268602	759899	147959	162007	207277	0.309425	0.0058969	0.0151515	0.266664	0.387354	3.32559	0.349838	down	269.153	0.607397	1	0	-	Unknown	-	-	-	-	7	Diethylstilbestrol;alpha-Amylcinnamyl acetate;Heptyl cinnamate;Demethoxyshogaol;(S)-3-Methylthiohexyl hexanoate;3-[[5-Methyl-2-(1-methylethyl)cyclohexyl]oxy]-1,2-propanediol;3-hydroxytridecanoic acid	HMDB0014400;HMDB0036207;HMDB0037705;HMDB0041250;HMDB0038947;HMDB0036133;HMDB0061655	8	Diethylstilbestrol;4-Methyl-2,4-bis-(p-hydroxyphenyl)pent-1-ene;Equilin;17alpha-Dihydroequilenin;3-Hydroxyestra-1,3,5(10),6-tetraen-17-one;Indanestrol;4,4'-(2-Ethyl-1-butenylidene)diphenol;Geranylhydroquinone	C07620;C13625;C14392;C14498;C14650;C14738;C15168;C10793
pos-M269T44_1	1.27367e+06	1.29143e+06	1.65745e+06	2.02285e+06	780397	1.65133e+06	618009	583206	560897	376970	895072	356078	0.390709	0.000649288	0.004329	0.0675485	0.172375	3.15961	0.447411	down	269.19	0.725668	1	0	-	Unknown	-	-	-	-	6	Avocadienofuran;Isoavocadienofuran;Avocadynofuran;Ginsenoyne J;Dodecanal dimethyl acetal;1,1-Dihexyloxyethane	HMDB0030926;HMDB0030927;HMDB0030933;HMDB0040373;HMDB0032246;HMDB0038678	2	3-Methoxyestra-1,3,5(10),16-tetraene;4-[1-Ethyl-2-(4-methylphenyl)butyl]phenol	C15107;C15217
pos-M270T493	191920	101350	202387	175346	252842	296135	169320	103757	104609	114531	191878	86952.5	0.632015	0.0468333	0.0649351	0.715553	0.6969	1.37818	0.373799	down	270.206	8.21883	1	0	-	Unknown	-	-	-	-	17	N-[(Ethoxycarbonyl)methyl)-p-menthane-3-carboxamide;Urodiolenone;1-Hydroxyepiacorone;Acorusdiol;3(4->5)-Abeo-4,11:4,12-diepoxy-3-eudesmanol;(4R,5S,7R,11R)-11,12-Dihydroxy-1(10)-spirovetiven-2-one;Apotrichodiol;6alpha-Carissanol;alpha-Carissanol;Epioxylubimin;Dihydromyoporone;Piperalol;Zedoarondiol;Hydroxypelenolide;Toxin FS2;Bisacurone B;2,3-Dihydroabscisic alcohol	HMDB0032255;HMDB0037969;HMDB0030918;HMDB0030919;HMDB0032122;HMDB0033149;HMDB0034574;HMDB0035309;HMDB0035597;HMDB0035613;HMDB0035729;HMDB0035767;HMDB0036448;HMDB0036663;HMDB0037063;HMDB0038502;HMDB0040685	6	Cuauhtemone;Juvenile_hormone_III_acid;Sugetriol;Kikkanol_C;Kikkanol_E;Indicumenone	C09645;C16504;C17502;C17605;C17607;C17612
pos-M270T82	1.0437e+07	2.90287e+06	3.02721e+06	6.50306e+06	2.7227e+06	2.96113e+06	707457	744793	1.19748e+06	548222	1.20704e+06	1.21655e+06	0.196874	0.000404213	0.0021645	0.0501726	0.112592	4.30724	0.0288567	down	270.008	1.37357	1	0	-	Unknown	-	-	-	-	0	-	-	7	Reduced_2,6-Dichlorophenolindophenol;8-Hydroxy-3,4-dichlorodibenzofuran;6-Hydroxy-3,4-dichlorodibenzofuran;3-Hydroxy-2,8-dichlorodibenzofuran;7-Hydroxy-3,4-dichlorodibenzofuran;9-Hydroxy-3,4-dichlorodibenzofuran;9-Hydroxy-2,6-dichlorodibenzofuran	C05720;C15239;C15240;C15243;C15245;C15246;C15247
pos-M270T89	272579	378206	397879	407127	847535	384045	60064.5	309930	88309.8	50140.6	136028	94655.2	0.275038	0.00169255	0.004329	0.12185	0.172375	4.00173	0.229828	down	270.062	1.48623	1	0	-	Unknown	-	-	-	-	1	Isocarboxazid	HMDB0015377	1	Triaziquone	C19542
pos-M272T57	3.83294e+06	2.88228e+06	3.06059e+06	3.16344e+06	3.21261e+06	2.92065e+06	2.23021e+06	2.25926e+06	1.93343e+06	1.64498e+06	1.91939e+06	2.11969e+06	0.634786	3.75685464040189e-05	0.0021645	0.00795481	0.112592	2.20074	0.128779	down	272.048	0.94398	1	0	-	Unknown	-	-	-	-	2	Brassica oleracea Alkaloid;Sulfapyridine	HMDB0033602;HMDB0015028	0	-	-
pos-M273T90_2	1.28197e+06	746538	745354	958350	962620	932485	670516	478861	713712	498058	542144	456716	0.597089	0.000994909	0.0021645	0.0856765	0.112592	2.04689	0.31798	down	273.155	1.49219	1	0	-	Unknown	-	-	-	-	2	Rivastigmine;3-Hydroxylidocaine	HMDB0015124;HMDB0060655	3	Rivastigmine;3-Hydroxylidocaine;HC_Blue_No.1	C11766;C16560;C19247
pos-M274T193	895588	418742	704890	386328	511026	749453	619694	435534	339644	345434	343925	316436	0.654842	0.043484	0.0411255	0.69694	0.598849	1.04097	0.0540409	down	274.155	3.2183	1	0	-	Unknown	-	-	-	-	2	N-Acetyl desmethyl frovatriptan;1-(9H-Pyrido[3,4-b]indol-1-yl)-1,4-butanediol	HMDB0061158;HMDB0035193	3	N-Desmethylzolmitriptan;Ancymidol;Albonoursin	C18056;C18774;C20520
pos-M274T61	754921	1.04631e+06	825662	1.04775e+06	1.18614e+06	989131	539829	163365	582739	461723	829967	407429	0.510273	0.0173581	0.00865801	0.485109	0.279761	2.78137	0.153395	down	274.009	1.01057	1	0	-	Unknown	-	-	-	-	1	6-phosphonatooxy-D-gluconate	HMDB0062800	1	3,4-Dihydro-7-methoxy-2-methylene-3-oxo-2H-1,4-benzoxazine-5-carboxylic_acid	C11468
pos-M274T98	1.32302e+06	701113	726744	458460	998810	605080	523677	289143	282804	163724	257852	360648	0.390143	0.00153421	0.004329	0.113633	0.172375	3.27832	0.354917	down	274.113	1.63678	0	0	-	Unknown	-	-	-	-	0	-	-	0	-	-
pos-M276T61	3.44997e+06	1.40904e+06	1.58783e+06	1.43683e+06	1.51633e+06	2.04287e+06	1.16744e+06	1.01304e+06	844344	712647	1.21579e+06	961030	0.516855	0.00514762	0.0021645	0.246746	0.112592	2.47503	0.309906	down	276.025	1.01013	1	0	-	Unknown	-	-	-	-	2	N-Benzoylaspartic acid;Methyl 2,3-dihydro-3,5-dihydroxy-2-oxo-3-indoleacetic acid	HMDB0034251;HMDB0038942	1	Cartap	C11080
pos-M276T94	500652	354423	252144	248724	406869	128796	427728	1.14239e+06	587137	419871	1.20149e+06	539153	2.28259	0.0139985	0.00865801	0.425696	0.279761	2.83819	0.0912303	up	276.107	1.5592	1	0	-	Unknown	-	-	-	-	4	Sarmentosin;Ethenodeoxyadenosine;Choline bitartrate;Penciclovir	HMDB0030697;HMDB0001786;HMDB0040269;HMDB0014444	4	Cardiospermin;Sarmentosin;1,6-Anhydro-N-acetyl-beta-muramate;Penciclovir	C08328;C08340;C19769;C07417
pos-M277T104	680345	981314	1.0018e+06	521370	730747	523787	1.09782e+06	1.19435e+06	964946	1.08149e+06	1.23146e+06	1.11873e+06	1.5067	0.0117342	0.00865801	0.392385	0.279761	1.88087	0.336982	up	277.148	1.72823	1	0	-	Unknown	-	-	-	-	1	Clobenzorex	HMDB0041858	0	-	-
pos-M277T198	338481	221653	267608	221027	208269	226480	203827	80212.2	218609	75388	82597.4	60830.7	0.48632	0.0118241	0.004329	0.393138	0.172375	2.58299	0.345465	down	277.127	3.30628	1	0	-	Unknown	-	-	-	-	7	Triethyl citrate;Homoanserine;Histidinyl-Valine;Valyl-Histidine;(S)-Argpyrimidine;Glutamyl-Hydroxyproline;Hydroxyprolyl-Glutamate	HMDB0034263;HMDB0005767;HMDB0028898;HMDB0029129;HMDB0037180;HMDB0028820;HMDB0028862	0	-	-
pos-M279T62	6.14641e+06	8.88395e+06	6.44773e+06	7.34099e+06	5.60477e+06	7.59147e+06	2.96678e+06	3.86537e+06	2.89136e+06	3.00743e+06	5.27541e+06	4.79024e+06	0.542578	0.000959015	0.0021645	0.0829824	0.112592	2.60601	0.320764	down	279.038	1.02935	1	0	-	Unknown	-	-	-	-	1	(卤)-2-(1-Methylpropyl)-4,6-dinitrophenol	HMDB0032559	2	Dinoseb;Dinoterb	C14302;C18671
pos-M279T86	1.01242e+06	747246	963910	1.20476e+06	1.08909e+06	1.18798e+06	643786	394022	499159	317778	290787	352861	0.402615	0.000157586	0.0021645	0.0241128	0.112592	3.23123	0.318681	down	279.101	1.43276	1	0	-	Unknown	-	-	-	-	7	N-gamma-L-Glutamyl-L-methionine;Xenognosin A;4-Methoxybenzyl phenylacetate;7-Hydroxy-5-methoxyflavan;4'-O-Methylequol;Echothiophate;Imiquimod	HMDB0034367;HMDB0029539;HMDB0034992;HMDB0037686;HMDB0041678;HMDB0015190;HMDB0014862	8	Xenognosin_A;Broussin;7,4'-Dihydroxy-8-methylflavan;Loroglossol;Orchinol;Pterostilbene;Echothiophate;Mirasan	C08731;C09505;C09650;C10267;C10272;C10287;C06975;C11716
pos-M280T211	373038	262099	234430	257678	283432	243885	157231	175628	102651	158369	162953	201920	0.57946	0.000911568	0.0021645	0.0816239	0.112592	2.22226	0.133251	down	280.095	3.51757	1	0	-	Unknown	-	-	-	-	6	Graveolinine;Graveoline;Avenalumin II;Tolmetin;Cinoxacin;5-Fluorouridine	HMDB0030244;HMDB0033480;HMDB0038955;HMDB0014643;HMDB0014965;HMDB0060396	7	Tolmetin_sodium;Graveoline;Tolmetin;Ismine;N-(3-Oxooctanoyl)homoserine_lactone;Cinoxacin;5-Fluorouridine	C02328;C10689;C07149;C12181;C11841;C08052;C16633
pos-M281T58	126927	47262.4	66131.7	47965.6	225606	68715.1	4.59438e+06	2.93785e+06	4.44061e+06	3.65145e+06	1.69385e+06	3.87248e+06	36.372	1.08549078517672e-06	0.0021645	0.000409188	0.112592	6.70119	0.489953	up	281.066	0.970647	1	0	-	Unknown	-	-	-	-	6	Cysteinyl-Histidine;Histidinyl-Cysteine;Histidinyl-Serine;Serinyl-Histidine;(S,S)-Nt-Histidinylalanine;(S,S)-Np-Histidinylalanine	HMDB0028777;HMDB0028882;HMDB0028894;HMDB0029041;HMDB0040248;HMDB0040249	0	-	-
pos-M286T226	617084	214558	288447	358162	205324	299940	142624	172985	57305.1	146110	146714	229870	0.451526	0.0101339	0.00865801	0.366243	0.279761	2.7875	0.200372	down	286.155	3.7719	1	0	-	Unknown	-	-	-	-	6	Protriptyline;Nortriptyline;2-Ethyl-5-methyl-3,3-diphenyl-1-pyrroline;demethylmaprotiline;Neoherculin;1-(5-Methyl-3-pyridinyl)-1-decanone	HMDB0014488;HMDB0014680;HMDB0060672;HMDB0060993;HMDB0030955;HMDB0031952	9	Cynometrine;Nortriptyline;Protriptyline;2-Ethyl-5-methyl-3,3-diphenyl-1-pyrroline;Lycopodine;alpha-Sanshool;Lysergic_acid;N-Butyl-beta-carboline-3-carboxylate;N,N'-Diacetylbenzidine	C10587;C07274;C07408;C16660;C09883;C17091;C07541;C13805;C19217
pos-M286T327	1.60089e+06	996031	2.07267e+06	1.70862e+06	1.6995e+06	2.32026e+06	1.02827e+06	823183	1.23508e+06	1.68891e+06	750818	1.09823e+06	0.637095	0.0222697	0.0411255	0.5399	0.598849	1.86305	0.231012	down	286.31	5.45432	1	0	-	Unknown	-	-	-	-	3	Stearaldehyde;Oleyl alcohol;(9Z)-octadecen-1-ol	HMDB0002384;HMDB0029632;HMDB0062710	1	Octadecanal	C01838
pos-M286T82	826446	618779	646177	487691	480268	513304	199303	120946	290197	53189.4	106289	200395	0.271595	0.00143246	0.0021645	0.107872	0.112592	3.90013	0.497405	down	285.98	1.36852	1	0	-	Unknown	-	-	-	-	1	2-hydroxyacetaminophen sulfate	HMDB0062547	1	Fenoprop	C14532
pos-M287T220	1.14491e+06	635694	667433	726447	607657	650598	460305	523656	491103	462425	516798	478534	0.661628	0.00882872	0.0021645	0.334184	0.112592	1.90116	0.0807775	down	287.139	3.67245	1	0	-	Unknown	-	-	-	-	2	(S)-3-Mercaptohexyl pentanoate;(S)-3-Methylthiohexyl butyrate	HMDB0038945;HMDB0038946	0	-	-
pos-M287T236	268904	220748	342772	293579	428247	444301	268698	220646	227720	186902	209517	160831	0.637618	0.0105373	0.00865801	0.374309	0.279761	1.52733	0.0920862	down	287.114	3.92634	1	0	-	Unknown	-	-	-	-	6	1-radyl-2-acyl-sn-glycero-3-phosphocholine;Salicin;Isosalicin;3-Hydroxybenzyl alcohol glucoside;3-Hydroxy-4,6-heptadiyne-1-yl 1-glucoside;Pindolol	HMDB0062192;HMDB0003546;HMDB0034023;HMDB0038331;HMDB0038964;HMDB0015095	4	Salicin;Gastrodin;Methylarbutin;Pindolol	C01451;C16964;C17599;C07445
pos-M288T314	1.08191e+06	1.55408e+06	1.30754e+06	3.9624e+06	1.53283e+06	1.92734e+06	3.67912e+06	2.92898e+06	1.4913e+06	4.62552e+06	2.999e+06	4.14092e+06	1.74773	0.0368648	0.0930736	0.663421	0.774094	2.26001	0.02647	up	288.253	5.22677	1	1	Lauroyl diethanolamide	Lipids and lipid-like molecules	Fatty Acyls	HMDB0032358	null	-	5	Lauroyl diethanolamide;3-Oxohexadecanoic acid;8-Oxohexadecanoic acid;9-Oxohexadecanoic acid;11-Oxohexadecanoic acid	HMDB0032358;HMDB0010733;HMDB0030972;HMDB0030973;HMDB0030978	1	16-Oxo-palmitate	C19614
pos-M289T314	197539	261483	225283	611461	213120	355741	619056	551635	241481	705689	554938	735653	1.82795	0.0259221	0.0411255	0.572718	0.598849	2.47904	0.166414	up	289.256	5.22848	1	0	-	Unknown	-	-	-	-	1	N(1),N(12)-diacetylsperminium(2+)	HMDB0062649	0	-	-
pos-M290T98	1.14291e+06	1.56248e+06	1.32696e+06	1.47761e+06	1.48709e+06	759144	1.06993e+06	699838	726062	1.19385e+06	829982	570194	0.656231	0.0227274	0.025974	0.543224	0.503208	1.85694	0.366805	down	290.091	1.63519	1	0	-	Unknown	-	-	-	-	0	-	-	1	Prinomide	C10958
pos-M291T90	372032	404987	375759	274689	166536	364104	92316.9	181891	192092	283166	216456	170167	0.580197	0.0220976	0.0649351	0.539151	0.6969	1.39379	0.113118	down	291.105	1.50148	1	0	-	Unknown	-	-	-	-	7	Osmundalin;Furaneol 4-glucoside;Acetylcarnosine;Dexrazoxane;Pentostatin;Hydroxyprolyl-Histidine;Histidinyl-Hydroxyproline	HMDB0031304;HMDB0032992;HMDB0012881;HMDB0014524;HMDB0014692;HMDB0028865;HMDB0028886	2	Deoxycoformycin;Ketamine_hydrochloride	C02267;C07843
pos-M292T91	6.57024e+06	5.86584e+06	5.5497e+06	5.85698e+06	4.79239e+06	5.3814e+06	1.6257e+06	3.9013e+06	2.0364e+06	1.9344e+06	3.77147e+06	1.3781e+06	0.430595	0.00294188	0.0021645	0.177978	0.112592	3.11908	0.333518	down	292.106	1.50996	1	0	-	Unknown	-	-	-	-	1	Alachlor	HMDB0031766	4	Disperse_Yellow_3;Methyl_red;Acetochlor;Alachlor	C19412;C19459;C10925;C10928
pos-M294T131	122818	111613	158214	314531	206032	183160	489661	262658	391625	403553	435917	402018	2.17576	0.00169179	0.004329	0.12185	0.172375	2.43786	0.127122	up	294.145	2.18978	1	0	-	Unknown	-	-	-	-	6	Glutaminyl-Phenylalanine;Phenylalanyl-Glutamine;Phenylalanyl-Gamma-glutamate;Gamma-glutamyl-Phenylalanine;4-Hydroxyatomoxetine;N-lactoyl-Tryptophan	HMDB0028804;HMDB0028993;HMDB0029009;HMDB0029156;HMDB0060766;HMDB0062178	3	Simeconazole;Apoatropine;Napropamide	C18544;C10843;C18868
pos-M296T68	1.34892e+06	1.56024e+06	2.61339e+06	2.4381e+06	1.43751e+06	1.92569e+06	109962	366660	1.80728e+06	1.04096e+06	83228.2	845206	0.375605	0.033881	0.0151515	0.634537	0.387354	4.13885	0.350855	down	295.956	1.13757	1	0	-	Unknown	-	-	-	-	1	Chlorothiazide	HMDB0015018	2	Chlorothiazide;Formothion	C07461;C18988
pos-M298T197_2	123369	99613.5	113243	73034.7	92282.8	120865	53028	69316.3	75747.4	61239.1	45449.9	59252.3	0.584878	0.000697519	0.004329	0.0693235	0.172375	1.59991	0.064567	down	298.158	3.28895	1	0	-	Unknown	-	-	-	-	1	Cyclobenzaprine	HMDB0015060	1	Cyclobenzaprine	C06931
pos-M298T212	941646	926168	1.08346e+06	1.02594e+06	829291	844403	1.87139e+06	1.81538e+06	1.74596e+06	1.57808e+06	1.70619e+06	1.58956e+06	1.82388	1.30350565643425e-06	0.0021645	0.000472163	0.112592	2.7774	0.0544998	up	298.096	3.53611	1	0	-	Unknown	-	-	-	-	3	5'-Methylthioadenosine;norzolmitripan;Sulfametopyrazine	HMDB0001173;HMDB0060966;HMDB0014802	3	5'-Methylthioadenosine;Sulfamonomethoxine;Sulfamethopyrazine	C00170;C12540;C12616
pos-M299T199	190687	101774	124407	131399	103153	114160	121807	84941.3	54884.5	72127.8	64100.7	58837.6	0.596539	0.00639651	0.0151515	0.278647	0.387354	1.68489	0.223612	down	299.097	3.3188	1	0	-	Unknown	-	-	-	-	1	Glycerol tripropanoate	HMDB0032857	0	-	-
pos-M299T212	126721	76451.1	101456	94685.9	52236	108759	159418	206034	179548	153054	177126	152043	1.83331	0.00294684	0.0021645	0.177978	0.112592	2.51506	0.368228	up	299.1	3.53233	1	0	-	Unknown	-	-	-	-	3	N-lactoyl-Tryptophan;L-gamma-glutamyl-L-isoleucine ;L-gamma-glutamyl-L-leucine	HMDB0062178;HMDB0011170;HMDB0011171	3	Spirolaurenone;Methaphenilene;Flufenamic_acid	C17114;C11113;C13038
pos-M299T332	38021	107617	166708	154401	180571	122924	63784	38105.4	131145	57662.6	56271.9	26443.9	0.484799	0.0442514	0.0930736	0.701706	0.774094	2.14194	0.0326155	down	299.269	5.528	1	0	-	Unknown	-	-	-	-	1	Methyl 15-cyanopentadecanoate	HMDB0032791	0	-	-
pos-M301T60	1.32875e+06	1.32531e+06	1.06747e+06	1.13779e+06	848108	808211	653701	589242	739758	701524	1.23271e+06	373398	0.658468	0.0340748	0.025974	0.636841	0.503208	1.96921	0.200214	down	301.018	0.995027	0	0	-	Unknown	-	-	-	-	0	-	-	0	-	-
pos-M302T370_2	1.87968e+06	1.58167e+06	2.47988e+06	2.23193e+06	2.52297e+06	6.62235e+06	1.06826e+06	1.71125e+06	1.09943e+06	1.20722e+06	1.8392e+06	1.28597e+06	0.474137	0.023905	0.00865801	0.56414	0.279761	2.27721	0.351483	down	302.305	6.17063	1	0	-	Unknown	-	-	-	-	5	Sphinganine;Stearic acid;Ethyl hexadecanoate;16-Methylheptadecanoic acid;Hexyl dodecanoate	HMDB0000269;HMDB0000827;HMDB0029811;HMDB0031066;HMDB0061946	3	Sphinganine;Octadecanoic_acid;Isooctadecanoic_acid	C00836;C01530;C20356
pos-M303T57	2.49061e+06	1.96986e+06	1.82035e+06	2.00732e+06	2.08415e+06	1.99993e+06	1.17282e+06	1.06517e+06	1.04495e+06	903842	1.47897e+06	1.54528e+06	0.58284	0.00056582	0.0021645	0.0624762	0.112592	2.52573	0.189304	down	303.09	0.952378	0	0	-	Unknown	-	-	-	-	0	-	-	0	-	-
pos-M303T59	1.39462e+06	1.17236e+06	1.01297e+06	3.02763e+06	1.43631e+06	1.12468e+06	469277	832806	779342	731102	963368	627221	0.48024	0.00656875	0.0021645	0.280818	0.112592	2.57255	0.167438	down	303.015	0.978501	1	0	-	Unknown	-	-	-	-	3	Malathion monocarboxylic acid;Ellagic acid;Necatorine	HMDB0060626;HMDB0002899;HMDB0039035	1	Ellagic_acid	C10788
pos-M308T356	63953.2	40559.5	81020.4	124062	115319	106559	204994	125260	114714	169115	108229	125606	1.59541	0.035746	0.025974	0.65183	0.503208	1.95064	0.289229	up	308.258	5.93863	1	0	-	Unknown	-	-	-	-	9	Androsterone;Epiandrosterone;Etiocholanolone;Epietiocholanolone;Dihydrotestosterone;5-Androstenediol;4-Androstenediol;5b-Dihydrotestosterone;4-Methylphenyl dodecanoate	HMDB0000031;HMDB0000365;HMDB0000490;HMDB0000546;HMDB0002961;HMDB0003818;HMDB0005849;HMDB0006770;HMDB0037711	13	Pumiliotoxin_A;Androsterone;16-Oxosteroid;Dihydrotestosterone;Androstenediol;Etiocholanolone;5beta-Dihydrotestosterone;Epiandrosterone;4-Androstenediol;5-Androstene-3beta,16alpha-diol;11beta-Hydroxy-5alpha-androstan-17-one;17beta-Hydroxy-2alpha-methyl-5alpha-estran-3-one;5-Androstene-3beta,16beta-diol	C20033;C00523;C01986;C03917;C04295;C04373;C05293;C07635;C14210;C14631;C14932;C15326;C15442
pos-M308T553	560846	773406	1.25803e+06	561613	722380	723119	1.01334e+06	251273	356933	251729	370482	242075	0.540469	0.0217236	0.0411255	0.537312	0.598849	2.0384	0.371686	down	308.025	9.20893	1	0	-	Unknown	-	-	-	-	1	2-(Formamido)-N1-(5-phospho-D-ribosyl)acetamidine	HMDB0006211	1	2-(p-Methoxyphenyl)-3-(m-chlorophenyl)acrylonitrile	C14936
pos-M308T91	38027.7	1.00063e+06	844385	90477.7	10242.1	21882	2.22719e+06	3.45602e+06	2.03902e+06	1.88591e+06	4.57269e+06	1.97996e+06	8.05767	0.00758515	0.0021645	0.306781	0.112592	5.87084	0.303833	up	308.084	1.51766	1	0	-	Unknown	-	-	-	-	2	N4-Acetylcytidine;Alachlor	HMDB0005923;HMDB0031766	2	Acetochlor;Alachlor	C10925;C10928
pos-M309T314	152349	111315	129196	105123	102461	97705.7	2.99567e+06	2.41918e+06	2.60952e+06	3.17239e+06	3.61683e+06	3.44726e+06	26.1561	1.00949749573482e-11	0.0021645	6.05631197607845e-08	0.112592	6.77081	0.0955143	up	309.112	5.22927	1	0	-	Unknown	-	-	-	-	17	Warfarin;Bisdemethoxycurcumin;Kanzonol U;Moracin D;Moracin E;Moracin G;(1S,2R,3S)-2,3-Dihydro-4-(4-hydroxyphenyl)-1H-phenalene-1,2,3-triol;Glyinflanin H;4'-Hydroxy-5,7-dimethoxyflavan;Sativan;Isosativan;Myrigalone G;Myrigalone H;4'-Hydroxy-3,4,5-trimethoxystilbene;4-Hydroxy-3,5,4'-trimethoxystilbene;Hawkinsin;Orciprenaline-3-O-sulfate	HMDB0001935;HMDB0002114;HMDB0029789;HMDB0033312;HMDB0033313;HMDB0033314;HMDB0037109;HMDB0041303;HMDB0030152;HMDB0030521;HMDB0034024;HMDB0041168;HMDB0041169;HMDB0041671;HMDB0041680;HMDB0002354;HMDB0060609	10	Warfarin;Bisdemethoxycurcumin;(S)-Warfarin;7,3'-Dihydroxy-4'-methoxy-8-methylflavan;(-)-Sativan;Diphenolic_acid;Sugiresinol;1,3-Diphenyltetramethyldisiloxane;Prontosil;Crufomate	C01541;C17743;C20129;C09646;C10526;C14294;C20133;C14251;C07573;C18972
pos-M310T314	13669	8473.77	6128.89	13395.7	7076.26	251263	669934	519903	512910	666898	815169	792147	13.2563	0.00112361	0.0021645	0.0940596	0.112592	6.83793	0.237691	up	310.115	5.22838	1	0	-	Unknown	-	-	-	-	4	N-Acetylneuraminic acid;N-Acetyl-a-neuraminic acid;Glutamyl-Tyrosine;Tyrosyl-Glutamate	HMDB0000230;HMDB0000773;HMDB0028831;HMDB0029104	6	N-Acetylneuraminate;O-Acetylneuraminic_acid;N-Acetyl-alpha-neuraminate;N-Acetyl-beta-neuraminate;N-Glycolylmuramic_acid;SR95531	C00270;C03525;C19909;C19910;C21053;C13796
pos-M312T282	23571.7	52457.3	43564.9	158096	31400.7	54209.1	194887	76728.4	84006	259048	72655.3	232098	2.53076	0.0210057	0.0151515	0.53248	0.387354	2.54439	0.0678003	up	312.129	4.70425	1	0	-	Unknown	-	-	-	-	4	1,7-Dimethylguanosine;N2,N2-Dimethylguanosine;Arginyl-Aspartate;Aspartyl-Arginine	HMDB0001961;HMDB0004824;HMDB0028705;HMDB0028747	3	L-Asp(4-L-Arg);Tuliposide_B;6-Tuliposide_B	C19843;C08570;C21186
pos-M312T528	1.71509e+06	646834	1.79482e+06	1.27018e+06	1.79819e+06	905698	1.40995e+06	421928	571471	443316	1.01242e+06	460605	0.531274	0.0306579	0.0411255	0.61173	0.598849	2.16888	0.364044	down	312.326	8.80012	1	0	-	Unknown	-	-	-	-	1	Phytal	HMDB0035654	0	-	-
pos-M312T57	1.70856e+06	1.72394e+06	1.36396e+06	1.61733e+06	2.077e+06	1.6831e+06	960810	755981	921910	566398	999747	536036	0.465985	0.000341248	0.0021645	0.0441854	0.112592	2.88215	0.367702	down	312.04	0.952739	1	0	-	Unknown	-	-	-	-	0	-	-	2	6-Nitrochrysene;7-Nitrobenz[a]anthracene	C19271;C19471
pos-M313T205	362724	309180	504725	256312	485358	392151	228996	161036	145316	142797	191151	70923.2	0.406942	0.00117143	0.0021645	0.0962713	0.112592	2.37771	0.17332	down	313.096	3.41898	1	0	-	Unknown	-	-	-	-	3	Quinacridone;Imazamethabenz;N4-Acetylsulfamethoxazole	HMDB0034058;HMDB0034885;HMDB0013854	1	Acetylsulfamethoxazole	C13061
pos-M315T146	868439	341702	720698	396415	304406	620897	368073	161358	228700	235955	145363	57294.7	0.367939	0.00796175	0.00865801	0.312872	0.279761	2.5263	0.0551247	down	315.112	2.43218	0	0	-	Unknown	-	-	-	-	0	-	-	0	-	-
pos-M315T234	886910	664959	1.13413e+06	809835	1.31807e+06	1.54001e+06	773457	643270	688135	545633	596986	520373	0.592997	0.0107527	0.00865801	0.378673	0.279761	1.5258	0.0732198	down	315.109	3.90587	1	0	-	Unknown	-	-	-	-	6	Vanilloside;2-Methoxycarbonylphenyl beta-D-glucopyranoside;6-O-Acetylarbutin;2-Hydroxyphenylacetic acid O-b-D-glucoside;(S)-Mandelic acid O-beta-D-Glucopyranoside;2-O-Acetylarbutin	HMDB0029664;HMDB0033137;HMDB0034060;HMDB0038333;HMDB0038335;HMDB0040720	2	Glucovanillin;N-(2-Methoxyphenyl)-N'-(2-naphtyl)urea	C19808;C11163
pos-M316T234	80236.2	66476.3	176276	114312	190597	210808	58259.9	86144.2	78338.3	61273.3	60775.3	58625.4	0.480999	0.0196624	0.0151515	0.517593	0.387354	1.63942	0.0558058	down	316.113	3.90607	1	0	-	Unknown	-	-	-	-	1	(1R*,3R*,3'S*)-1,2,3,4-Tetrahydro-1-(2-thio-3-pyrrolidinyl)-beta-carboline-3-carboxylic acid	HMDB0034767	1	Mefenacet	C14525
pos-M316T363	699261	813247	845059	1.60954e+06	892094	924968	1.49159e+06	1.32728e+06	748405	2.09092e+06	1.94146e+06	1.81862e+06	1.62828	0.0360248	0.0930736	0.654924	0.774094	1.81185	0.0695396	up	316.284	6.05624	1	0	-	Unknown	-	-	-	-	9	Dehydrophytosphingosine;3-Oxooctadecanoic acid;9-Oxooctadecanoic acid;10-Oxooctadecanoic acid;11-Oxooctadecanoic acid;5-Hexyltetrahydro-2-furanoctanoic acid;5-Oxooctadecanoic acid;Ricinoleic acid;9,10-epoxyoctadecanoic acid	HMDB0038057;HMDB0010736;HMDB0030979;HMDB0030980;HMDB0030981;HMDB0031127;HMDB0034074;HMDB0034297;HMDB0061650	5	2-Oxooctadecanoic_acid;Ricinoleic_acid;(6R,7S)-6,7-Epoxyoctadecanoic_acid;cis-9,10-Epoxystearic_acid;18-Hydroxyoleate	C00869;C08365;C13791;C19418;C19616
pos-M320T192	141888	74522.8	116555	180630	71114.9	110729	90679	59419.7	50810.4	70179.7	50180.1	80969.2	0.578394	0.0179104	0.025974	0.492893	0.503208	2.27243	0.28075	down	320.097	3.20717	1	0	-	Unknown	-	-	-	-	6	1-Methylguanosine;2-Methylguanosine;3'-O-Methylguanosine;Nelarabine;Fludiazepam;Pyrogallol-2-O-glucuronide	HMDB0001563;HMDB0005862;HMDB0006038;HMDB0015401;HMDB0015513;HMDB0060017	3	Methylene_blue;Psicofuranine;Neostigmine_bromide	C00220;C05342;C08197
pos-M320T68	4.63916e+06	2.63428e+06	5.55033e+06	3.59599e+06	2.71734e+06	2.30523e+06	1.25691e+06	1.35328e+06	2.87245e+06	1.73311e+06	2.30956e+06	2.62657e+06	0.566724	0.018413	0.0411255	0.500599	0.598849	2.14325	0.458259	down	320.039	1.12795	1	0	-	Unknown	-	-	-	-	2	Malathion monocarboxylic acid;Ellagic acid	HMDB0060626;HMDB0002899	2	9-Riburonosyladenine;Ellagic_acid	C11501;C10788
pos-M320T97	410505	653003	950300	619078	354339	812474	485036	204660	459410	142710	401698	171137	0.490736	0.0194013	0.0411255	0.516418	0.598849	2.67125	0.12233	down	320.157	1.61976	0	0	-	Unknown	-	-	-	-	0	-	-	0	-	-
pos-M321T57	2.83894e+06	2.05157e+06	2.26175e+06	3.25969e+06	1.77188e+06	2.19748e+06	747798	1.58211e+06	466229	1.52912e+06	582808	1.11924e+06	0.419107	0.00430023	0.0021645	0.219874	0.112592	3.35259	0.3439	down	320.94	0.944052	1	0	-	Unknown	-	-	-	-	0	-	-	2	Sodium_nitroprusside_dihydrate;1-Chloro-2,2-bis(4'-chlorophenyl)ethylene	C07695;C06637
pos-M323T74	646419	2.49509e+06	2.40313e+06	2.56928e+06	919205	2.01194e+06	412239	533752	473973	470672	670439	517441	0.278723	0.00400078	0.004329	0.210787	0.172375	3.65283	0.407949	down	322.99	1.23209	0	0	-	Unknown	-	-	-	-	0	-	-	0	-	-
pos-M324T314	846441	623232	15857.4	13226.4	539202	6368.43	4.5389e+06	3.78427e+06	3.94072e+06	4.81326e+06	5.22955e+06	5.0469e+06	13.3802	0.00767517	0.0021645	0.307759	0.112592	6.32537	0.341765	up	324.135	5.22838	1	0	-	Unknown	-	-	-	-	2	Gliclazide;Fluconazole	HMDB0015252;HMDB0014342	3	Bialaphos;Isococculidine;Glutathione_amide	C06457;C09546;C19689
pos-M325T313	5747.31	7668.83	611632	763934	8342.22	13327.7	3.56903e+06	3.64252e+06	3.07246e+06	3.34863e+06	3.22952e+06	3.19494e+06	14.2183	0.00472749	0.0021645	0.23184	0.112592	6.99209	0.0852375	up	325.143	5.22449	1	0	-	Unknown	-	-	-	-	12	DHAP(10:0);(E)-2',4,4'-Trihydroxy-3-prenylchalcone;Moracin I;Phaseollidin;(R)-Glabridin;Phaseollinisoflavan;(S)-5,7-Dihydroxy-6-prenylflavanone;6-Ketoestriol;Enterodiol;Nordihydroguaiaretate;Masoprocol;Verimol D	HMDB0011675;HMDB0032671;HMDB0033311;HMDB0033669;HMDB0034188;HMDB0034411;HMDB0037445;HMDB0000530;HMDB0005056;HMDB0012270;HMDB0014325;HMDB0036472	13	Phaseollidin;Isobavachalcone;Spathelia_bischromene;Glabranin;Glabridin;(-)-Phaseollinisoflavan;Otobain;Arnebinone;Nordihydroguaiaretic_acid;3,3'-Dihydroxyhexestrol;Enterodiol;Prosolanapyrone_III;(-)-Solanapyrone_A	C05230;C08648;C09048;C09752;C10421;C10515;C10728;C10302;C10719;C14243;C18166;C19934;C20201
pos-M326T313	15836.5	77386.7	44211.8	26878	15083.2	73617.4	753913	809056	699820	724630	735926	971209	18.5546	0.000104674	0.0021645	0.0171266	0.112592	6.52755	0.196588	up	326.146	5.22093	1	0	-	Unknown	-	-	-	-	4	2-O-alpha-D-Galactopyranosyl-1-deoxynojirimycin;Glucopyranosylmoranoline;Tryptophyl-Valine;Valyl-Tryptophan	HMDB0041337;HMDB0059718;HMDB0029096;HMDB0029138	1	N(6)-[(Indol-3-yl)acetyl]-L-lysine	C04211
pos-M326T38	239857	405196	382699	701243	178362	381905	186641	272777	279090	171366	149002	223163	0.560023	0.0481206	0.0649351	0.722307	0.6969	1.69476	0.470144	down	326.145	0.630587	1	0	-	Unknown	-	-	-	-	4	2-O-alpha-D-Galactopyranosyl-1-deoxynojirimycin;Glucopyranosylmoranoline;Tryptophyl-Valine;Valyl-Tryptophan	HMDB0041337;HMDB0059718;HMDB0029096;HMDB0029138	1	N(6)-[(Indol-3-yl)acetyl]-L-lysine	C04211
pos-M327T490	106700	354428	187351	221950	166236	169072	54167.9	115081	86569.4	100631	79700.9	103061	0.447205	0.00357555	0.004329	0.199853	0.172375	2.10585	0.327916	down	327.113	8.16125	1	0	-	Unknown	-	-	-	-	3	Imazamethabenz-methyl;(卤)-Rollipyrrole;Glycodiazine	HMDB0034913;HMDB0037554;HMDB0015461	3	Ceceline;Methyl_2-(4-isopropyl-4-methyl-5-oxo-2-imidazolin-2-yl)-p-toluate;Methyl_6-(4-isopropyl-4-methyl-5-oxo-2-imidazolin-2-yl)-m-toluate	C09130;C11494;C11495
pos-M328T57	1.76599e+06	1.37502e+06	1.45099e+06	1.40908e+06	1.63303e+06	1.40875e+06	763278	920639	854647	613402	1.01417e+06	781440	0.547125	7.33991320284978e-05	0.0021645	0.01348	0.112592	2.60176	0.184071	down	328.061	0.952911	1	0	-	Unknown	-	-	-	-	3	Cepharadione A;Sertraline;O-Ethyl S,S-diphenyl phosphorodithioate	HMDB0034364;HMDB0005010;HMDB0031781	5	Etaconazole;Atherospermidine;Sertraline;Acronycidine;Edifenphos	C11293;C09347;C07246;C10631;C14436
pos-M329T190	703229	635615	1.18258e+06	467212	872951	796625	1.30655e+06	201913	188234	151305	209600	120235	0.467526	0.021169	0.0649351	0.533196	0.6969	3.40415	0.115287	down	329.091	3.16713	1	0	-	Unknown	-	-	-	-	4	Fluconazole;2-(4-Methyl-3-pentenyl)anthraquinone;trans-3,4-Dihydro-3,4-dihydroxy-7,12-dimethylbenz[a]anthracene;trans-5,6-Dihydro-5,6-dihydroxy-7,12-dimethylbenz[a]anthracene	HMDB0014342;HMDB0040916;HMDB0060517;HMDB0060519	4	(E)-2-Methylgeranyl_diphosphate;Glutathione_amide;trans-3,4-Dihydro-3,4-dihydroxy-7,12-dimethylbenz[a]anthracene;trans-5,6-Dihydro-5,6-dihydroxy-7,12-dimethylbenz[a]anthracene	C20235;C19689;C19490;C19607
pos-M329T196	395766	218449	294194	215707	368186	438745	221957	249438	162599	204366	139963	103398	0.560173	0.00965944	0.025974	0.353519	0.503208	1.89716	0.0973233	down	329.182	3.26803	1	0	-	Unknown	-	-	-	-	1	Succinylcholine	HMDB0014347	3	Nebramine;Succinylcholine;Leonurine	C21259;C07546;C16985
pos-M329T199	1.16103e+06	606654	736073	534703	709594	729224	699984	537343	466273	463805	543612	240196	0.659153	0.0406572	0.025974	0.679748	0.503208	1.26111	0.187854	down	329.128	3.31628	1	0	-	Unknown	-	-	-	-	6	O-Isopentenylhalfordinol;3-Oxo-14,15-dehydrorhazinilam;Nb-p-Coumaroyltryptamine;2,5-Dibenzyl-3-hydroxy-6-methoxypyrazine;Procaterol;Citalopram propionic acid	HMDB0030308;HMDB0039105;HMDB0041518;HMDB0041543;HMDB0015453;HMDB0060463	1	Citalopram_propionic_acid	C16610
pos-M330T57_1	5.12694e+06	3.712e+06	6.2562e+06	3.76211e+06	8.55733e+06	4.08382e+06	2.98301e+06	3.05425e+06	4.32596e+06	3.90064e+06	2.84203e+06	2.30116e+06	0.616128	0.0215342	0.0411255	0.536325	0.598849	2.06429	0.203188	down	330.008	0.955503	0	0	-	Unknown	-	-	-	-	0	-	-	0	-	-
pos-M334T91	668438	421492	375059	391790	456495	370215	350876	181609	333716	313728	166728	259991	0.598716	0.00882614	0.0021645	0.334184	0.112592	2.21478	0.158276	down	334.093	1.52073	1	0	-	Unknown	-	-	-	-	9	Taxiphyllin;Dhurrin;N-(1-Deoxy-1-fructosyl)methionine;Isorhamnetin;3,4',5,7-Tetrahydroxy-6-methoxyflavone;2-(3,4-Dihydroxyphenyl)-5,6-dihydroxy-7-methoxy-4H-1-benzopyran-4-one;Pollenitin;1,3,5,8-Tetrahydroxy-6-methoxy-2-methylanthraquinone;4'-Hydroxyclobazam	HMDB0030704;HMDB0060471;HMDB0037841;HMDB0002655;HMDB0030547;HMDB0030804;HMDB0038572;HMDB0039210;HMDB0060771	17	Taxiphyllin;Dhurrin;p-Glucosyloxymandelonitrile;Zierin;K-252c;N6,N6-Dimethyladenosine;GYKI_52895;3-O-Methylquercetin;Capillarisin;Azaleatin;Isorhamnetin;Pedalitin;Pinoquercetin;Rhamnetin;Sexangularetin;Tamarixetin;3'-O-Methyltricetin	C01855;C05143;C08330;C08345;C21126;C03416;C15094;C04443;C08999;C10022;C10084;C10119;C10120;C10176;C10185;C10188;C19739
pos-M335T197	197774	127430	146399	126347	134255	141118	98123.4	99068.8	71408.5	75222.6	100525	89728.9	0.611546	0.000337511	0.0021645	0.0441854	0.112592	2.04047	0.0861213	down	335.135	3.27933	0	0	-	Unknown	-	-	-	-	0	-	-	0	-	-
pos-M336T81	1.13377e+06	756627	802096	749515	760238	774128	258445	273960	68445.4	162363	416223	348936	0.307125	0.00372834	0.0021645	0.204988	0.112592	3.7288	0.276766	down	336.033	1.35512	1	0	-	Unknown	-	-	-	-	0	-	-	2	Zoxamide;Isazofos	C18903;C19001
pos-M337T82	1.55157e+06	1.40255e+06	1.29779e+06	1.16776e+06	1.41973e+06	1.25107e+06	447098	479955	521350	347339	443535	515266	0.340467	1.6392287068749e-07	0.0021645	9.51704460204335e-05	0.112592	3.89	0.144797	down	337.056	1.36862	1	0	-	Unknown	-	-	-	-	7	nicotinate beta-D-ribonucleotide;4-Hydroxy-5-(dihydroxyphenyl)-valeric acid-O-methyl-O-sulphate;1-Salicylate glucuronide;Beta-D-Glucopyranuronic acid;Dantrolene;Geranyl-PP;Amlexanox	HMDB0059646;HMDB0059977;HMDB0010313;HMDB0010314;HMDB0015350;HMDB0001285;HMDB0015160	11	Dantrolene_sodium_anhydrous;Nicotinate_D-ribonucleotide;Dantrolene;Geranyl_diphosphate;Neryl_diphosphate;(+)-Bornyl-diphosphate;Linalyl_diphosphate;Chrysanthemyl_diphosphate;Lavandulyl_diphosphate;(-)-Bornyl_diphosphate;Spirolaurenone	C07933;C01185;C06939;C00341;C02569;C03190;C05308;C18051;C18052;C20664;C17114
pos-M338T557	16864.7	5349.32	4853.73	2475.05	7198.9	3045.64	449147	363136	308135	331443	299128	382925	53.633	1.29102476356504e-05	0.0021645	0.00332846	0.112592	8.01596	0.109731	up	338.139	9.29088	1	0	-	Unknown	-	-	-	-	9	5-Methoxynoracronycine;Junosidine;Lambertine;(S)-3-Hydroxy-N-methylcoclaurine;Oxycodone;Erythratine;N-Dihydroferuloyltyramine;Codeine N-oxide;2,3-Dihydro-2,3-dihydroxy-4-(4-methoxyphenyl)-1H-phenalen-1-one	HMDB0029332;HMDB0029827;HMDB0033524;HMDB0006921;HMDB0014640;HMDB0030181;HMDB0033028;HMDB0033948;HMDB0041463	20	Annuloline;Ficine;Isoficine;Magenta;3'-Hydroxy-N-methyl-(S)-coclaurine;Nororientaline;(R)-Norreticuline;(S)-Nororientaline;(S)-Norreticuline;Oxycodone;Cephalotaxine;(R,S)-Norreticuline;3-Hydroxy-2-nitroestra-1,3,5(10)-trien-17-one;4-Nitroestrone;Indicine;Intermedine;Isolycopsamine;Lycopsamine;Rinderine;Phenolphthalin	C10570;C10594;C10601;C19252;C05202;C05317;C06516;C06518;C06520;C08018;C10580;C12329;C15018;C15362;C10326;C10330;C10336;C10347;C10378;C14223
pos-M339T294	104938	121686	125512	135349	126662	116351	292121	214792	263576	271198	257145	295446	2.18245	2.55653232087521e-07	0.0021645	0.000135331	0.112592	3.2589	0.101715	up	339.122	4.89982	1	0	-	Unknown	-	-	-	-	18	Otobanone;6alpha-Hydroxyphaseollin;Moracin H;Demethoxycurcumin;Glyceollin I;Glyceollin III;Glyceollin II;Licoagroaurone;Methuyl tanshinonate;3'-(gamma,gamma-Dimethylallyl)genistein;Lupiwighteone;Verimol B;Verimol A;7-Hydroxy-2',4',5'-trimethoxyisoflavan;7-Hydroxy-2',3',4'-trimethoxyisoflavan;Sorgolactone;5'-Hydroxy-3',4',7-trimethoxyflavan;8-Hydroxydesmethylclomipramine	HMDB0030618;HMDB0030771;HMDB0033315;HMDB0033801;HMDB0033901;HMDB0034041;HMDB0034087;HMDB0035373;HMDB0036636;HMDB0037920;HMDB0038902;HMDB0038323;HMDB0038324;HMDB0038780;HMDB0039510;HMDB0039607;HMDB0040534;HMDB0060803	13	Dimefuron;(-)-Glyceollin_I;Glepidotin_A;2-Isoprenylemodin;(-)-Glyceollin_II;Wighteone;6-(3,3-DMA)galangin;8-(1,1-Dimethylallyl)galangin;Glyceollin_III;Demethoxycurcumin;Sorgolactone;2'-O-Methylodoratol;Combretastatin_A-4	C18783;C01701;C10049;C10360;C10422;C10542;C11576;C11581;C15511;C17742;C09186;C09774;C20268
pos-M340T285	60845.8	85951.1	136388	101913	172237	149537	893683	706040	660490	575201	568419	845799	6.01189	1.29454630875137e-05	0.0021645	0.00332846	0.112592	5.15324	0.222009	up	340.154	4.74583	1	0	-	Unknown	-	-	-	-	15	Papaverine;N-Methoxycarbonyl-N-nornuciferine;Litebamine;Arbutamine;Pandamarilactonine A;Pandanamine;Pandamarilactone 1;Cocaethylene;alpha-oxycodol;beta-oxycodol;D-Pantothenoyl-L-cysteine;Glabrene;Phaseollin;(-)-Shinpterocarpin;2,3-Dihydro-4-(4-methoxyphenyl)-1H-phenalene-1,2,3-triol	HMDB0015245;HMDB0036988;HMDB0038629;HMDB0015234;HMDB0035587;HMDB0036359;HMDB0039765;HMDB0041860;HMDB0061077;HMDB0061078;HMDB0006834;HMDB0029530;HMDB0034173;HMDB0041167;HMDB0041399	21	(S)-Canadine;Papaverine;Eschscholtzidine;Evoprenine;(R)-Canadine;Dicentrine;Sinactine;Nantenine;Amaryllisine;Lycorenine;Haplophyllidine;Papyramine;LY382884;4-Nitroestra-1,3,5(10)-triene-3,17beta-diol;2-Nitroestra-1,3,5(10)-triene-3,17beta-diol;Pitrazepin;N-((R)-Pantothenoyl)-L-cysteine;Abyssinone_I;(-)-Phaseollin;6-(3,3-Dimethylallyl)chrysin;8-(3,3-Dimethylallyl)chrysin	C03329;C06533;C09426;C10666;C11818;C17426;C17898;C19985;C08516;C08530;C10692;C12238;C13730;C14988;C15007;C13794;C04079;C09318;C10514;C11324;C11325
pos-M341T256	5760.36	430425	12934.3	395604	373209	406495	1.53055e+06	1.50151e+06	1.14904e+06	1.27688e+06	1.3006e+06	1.60234e+06	5.147	0.0271875	0.0021645	0.583741	0.112592	4.91504	0.155619	up	341.138	4.27347	1	0	-	Unknown	-	-	-	-	16	(S)-4',5,7-Trihydroxy-6-prenylflavanone;Dolichin B;(S)-4',5,7-Trihydroxy-3'-prenylflavanone;Desmethylxanthohumol;Glyceollidin I;5-Deoxykievitone;Selinone;Glyceollidin II;Licocoumarone;Morachalcone A;1-Hydroxy-3,5-dimethoxy-2-prenylxanthone;(S,E)-Zearalenone;2-Hydroxyenterodiol;4-Hydroxyenterodiol;6-Hydroxyenterodiol;Glycerol tributanoate	HMDB0037247;HMDB0029468;HMDB0029866;HMDB0030610;HMDB0034026;HMDB0034214;HMDB0037585;HMDB0037916;HMDB0038755;HMDB0040306;HMDB0041251;HMDB0031752;HMDB0041649;HMDB0041681;HMDB0041699;HMDB0031094	10	Glepidotin_B;6-Prenylnaringenin;5-Deoxykievitone;(+)-Galbacin;Glyceocarpin;4-Glyceollidin;Desmethylxanthohumol;Sophoraflavanone_B;Zearalenone;Tributyrin	C09753;C09832;C10418;C10616;C15509;C15510;C16416;C18023;C09981;C13870
pos-M343T203	1.46851e+06	614720	1.00259e+06	745124	1.15845e+06	1.25252e+06	887739	748329	666466	552146	665229	477152	0.640359	0.0288697	0.0649351	0.593493	0.6969	1.50948	0.145664	down	343.197	3.38387	1	0	-	Unknown	-	-	-	-	0	-	-	1	Iprovalicarb	C18866
pos-M344T80	1.25744e+06	1.28368e+06	1.33235e+06	1.37937e+06	946569	1.3768e+06	1.02294e+06	288946	932834	427409	569197	671134	0.516414	0.0111834	0.004329	0.38587	0.172375	2.45036	0.372922	down	343.646	1.3372	0	0	-	Unknown	-	-	-	-	0	-	-	0	-	-
pos-M346T61	585422	1.7551e+06	896225	1.74661e+06	873917	862696	260742	88093.5	531622	78692.2	278995	338806	0.234667	0.00234119	0.0021645	0.150488	0.112592	4.43752	0.433651	down	345.987	1.01129	1	0	-	Unknown	-	-	-	-	1	Nitazoxanide	HMDB0014649	0	-	-
pos-M347T96	2.0825e+06	1.20922e+06	1.22892e+06	1.62264e+06	1.44457e+06	1.32303e+06	1.33854e+06	1.27328e+06	695602	612684	863153	1.11533e+06	0.661954	0.0226658	0.0411255	0.543188	0.598849	1.75298	0.208417	down	347.184	1.60594	1	0	-	Unknown	-	-	-	-	15	3-Epinobilin;Gibberellin A113;3-Oxo-6b-angeloyloxy-7(11)-eremophilen-12,8a-olide;Annuolide G;Gibberellin A37;Epirosmanol;Verimol G;Isorosmanol;Gibberellin A64;Gibberellin A44;7'-O-Methylmarmin;19-Noraldosterone;Lactapiperanol D;Cibaric acid;1,2,3-Tris(1-ethoxyethoxy)propane	HMDB0036690;HMDB0032819;HMDB0032896;HMDB0034605;HMDB0035047;HMDB0035812;HMDB0036474;HMDB0036661;HMDB0036894;HMDB0036901;HMDB0040795;HMDB0041795;HMDB0033631;HMDB0038580;HMDB0037162	8	Spenolimycin;Microhelenin_C;Nobilin;Gibberellin_A24;Gibberellin_A44;Gibberellin_A37;Methyl_gibberellin_A4;Cypendazole	C17970;C09509;C09518;C11861;C12308;C14161;C20633;C18917
pos-M348T524	179300	172208	180106	158952	195300	221464	66786.7	89943.7	157387	126397	185557	93083.1	0.649448	0.025254	0.025974	0.570621	0.503208	2.02602	0.232555	down	348.232	8.7279	1	0	-	Unknown	-	-	-	-	2	Tolterodine;Dicyclomine	HMDB0015170;HMDB0014942	2	Tolterodine;Dicyclomine	C07750;C06951
pos-M349T145	896422	742871	780671	1.01596e+06	1.35112e+06	461321	455621	559694	300337	341759	393789	358013	0.45904	0.00224695	0.004329	0.147057	0.172375	1.96983	0.451978	down	349.073	2.41968	1	0	-	Unknown	-	-	-	-	2	3-O-alpha-D-Glucopyranuronosyl-D-xylose;Aldobiouronic acid D3	HMDB0039723;HMDB0040737	2	Doxefazepam;Tributyltin_chloride	C19413;C15224
pos-M349T61	1.64615e+06	1.60127e+06	1.78395e+06	1.66489e+06	1.82359e+06	2.01971e+06	720587	1.05456e+06	529391	791356	1.00334e+06	1.42944e+06	0.524564	0.00372215	0.0021645	0.204988	0.112592	2.63575	0.299164	down	349.078	1.02351	1	0	-	Unknown	-	-	-	-	2	alpha-glutamyltyrosine;Gamma-Glutamyltyrosine	HMDB0062553;HMDB0011741	1	Doxefazepam	C19413
pos-M352T82	1.19547e+06	1.07481e+06	1.21103e+06	988226	1.01145e+06	986148	253659	335690	420630	214247	471716	128568	0.28212	0.000812305	0.0021645	0.0745912	0.112592	4.24056	0.0999159	down	352.011	1.36137	0	0	-	Unknown	-	-	-	-	0	-	-	0	-	-
pos-M354T95	870835	586469	473730	566820	392461	501359	262984	564438	352349	459014	245246	337104	0.654879	0.0293765	0.025974	0.598774	0.503208	1.68536	0.135592	down	354.177	1.5915	1	0	-	Unknown	-	-	-	-	1	5-hydroxy saxagliptin	HMDB0061099	1	Dihydrozeatin_riboside	C16447
pos-M356T252	59312.5	12346.6	391603	16178.5	484434	17357.7	892119	837721	1.05712e+06	2.17329e+06	747335	1.4679e+06	7.31274	0.00629949	0.0021645	0.276544	0.112592	5.66211	0.132693	up	356.149	4.1961	1	0	-	Unknown	-	-	-	-	17	Gravacridonediol methyl ether;Promucosine;Romucosine C;Buntanine;Marshmine;Amodiaquine;Otobanone;6alpha-Hydroxyphaseollin;Moracin H;Demethoxycurcumin;Glyceollin I;Glyceollin III;Glyceollin II;Licoagroaurone;Methuyl tanshinonate;3'-(gamma,gamma-Dimethylallyl)genistein;Lupiwighteone	HMDB0029327;HMDB0035438;HMDB0036764;HMDB0038590;HMDB0041046;HMDB0014751;HMDB0030618;HMDB0030771;HMDB0033315;HMDB0033801;HMDB0033901;HMDB0034041;HMDB0034087;HMDB0035373;HMDB0036636;HMDB0037920;HMDB0038902	16	Buntanine;Amodiaquine;Seneciphylline;Narcissidine;Tebufenpyrad;Ipconazole;Dimefuron;(-)-Glyceollin_I;Glepidotin_A;2-Isoprenylemodin;(-)-Glyceollin_II;Wighteone;6-(3,3-DMA)galangin;8-(1,1-Dimethylallyl)galangin;Glyceollin_III;Demethoxycurcumin	C10653;C07626;C10391;C12184;C11126;C18471;C18783;C01701;C10049;C10360;C10422;C10542;C11576;C11581;C15511;C17742
pos-M356T372	2.02469e+06	1.03664e+06	2.30956e+06	1.19955e+06	2.18107e+06	764290	887405	761572	731058	778578	824674	917706	0.515038	0.0255433	0.025974	0.571092	0.503208	2.17806	0.348229	down	356.352	6.19307	1	0	-	Unknown	-	-	-	-	9	Erucic acid;Cetoleic acid;Catelaidic acid;Phytyl acetate;7,9-Docosanedione;6,8-Docosanedione;5,7-Docosanedione;4,6-Docosanedione;N-butyl Oleate	HMDB0002068;HMDB0002884;HMDB0031013;HMDB0032470;HMDB0035566;HMDB0035567;HMDB0035568;HMDB0035569;HMDB0062659	2	Guazatine;Erucic_acid	C10997;C08316
pos-M356T553	384821	309691	652280	403089	750385	524399	785824	285730	194866	188616	193667	143214	0.592435	0.0480815	0.0649351	0.722307	0.6969	1.84523	0.0568939	down	356.069	9.20843	0	0	-	Unknown	-	-	-	-	0	-	-	0	-	-
pos-M358T344	108597	52041.1	52797.7	46002.7	52797.6	48001.6	31923.9	34383.6	24558.4	49510	33984.1	24146.8	0.551043	0.00705471	0.00865801	0.292559	0.279761	2.19827	0.190979	down	358.237	5.72523	1	0	-	Unknown	-	-	-	-	4	Oxybutynin;Dihydroretrofractamide B;Canrenone;Piperochromenoic acid	HMDB0015195;HMDB0032718;HMDB0003033;HMDB0040635	4	Oxybutynin;Songorine;Norethindrone_acetate;17-Hydroxy-3-oxo-17alpha-pregna-1,4-diene-21-carboxylic_acid,_gamma-lactone	C07360;C08707;C08152;C15090
pos-M359T339	601517	314552	166976	142628	332585	245474	137124	113850	124618	195084	135425	168245	0.484743	0.0311495	0.025974	0.617118	0.503208	2.35613	0.226251	down	359.164	5.6489	1	0	-	Unknown	-	-	-	-	9	Cilastatin;S-Japonin;5'-Carboxy-alpha-chromanol;Oryzalide A;Oryzalide B;[8]-Gingerdione;10-Acetylpanaxytriol;Lactosamine;6-(alpha-D-Glucosaminyl)-1D-myo-inositol	HMDB0015535;HMDB0035802;HMDB0012798;HMDB0037591;HMDB0037592;HMDB0039276;HMDB0039821;HMDB0006591;HMDB0011668	5	Cilastatin;Testolate;10beta-Hydroxy-6beta-isobutyrylfuranoeremophilane;6-(alpha-D-Glucosaminyl)-1D-myo-inositol;1-O-(2-Amino-2-deoxy-alpha-D-glucopyranosyl)-1D-myo-inositol	C01675;C01618;C09685;C15658;C19702
pos-M359T82	974999	904329	839810	759281	888485	738822	257193	256570	320651	268402	202809	134877	0.282135	4.94550863357415e-05	0.0021645	0.00988992	0.112592	3.99498	0.199955	down	359.038	1.37166	1	0	-	Unknown	-	-	-	-	2	nicotinate beta-D-ribonucleotide;4-Hydroxy-5-(dihydroxyphenyl)-valeric acid-O-methyl-O-sulphate	HMDB0059646;HMDB0059977	3	Triflumuron;Dantrolene_sodium_anhydrous;Nicotinate_D-ribonucleotide	C18615;C07933;C01185
pos-M360T55	928075	736078	2.15485e+06	928251	698675	979304	732908	546710	590272	677052	608086	675365	0.596149	0.0436292	0.004329	0.69694	0.172375	2.04695	0.240823	down	360.002	0.916792	0	0	-	Unknown	-	-	-	-	0	-	-	0	-	-
pos-M361T196	162411	80814.9	124279	98966.3	192154	216205	107889	108698	55875	58636.3	67222.3	35374.5	0.495748	0.0126325	0.025974	0.405276	0.503208	2.3086	0.151285	down	361.117	3.2669	1	0	-	Unknown	-	-	-	-	1	Fenofibrate	HMDB0015173	3	Fenofibrate;Alamarine;Coenzyme_B	C07586;C09326;C04628
pos-M362T454	613298	408686	305024	210056	247016	231533	163928	108362	93702	175622	198858	212555	0.472823	0.00793046	0.004329	0.312872	0.172375	2.36093	0.181549	down	362.268	7.56813	1	0	-	Unknown	-	-	-	-	19	3-Oxohexadecanoic acid glycerides;N-Arachidonoyl glycine;Oleoyl glycine;Medroxyprogesterone;17-HDoHE;19(20)-EpDPE;16(17)-EpDPE;Medrysone;Testosterone Propionate;Anacardic acid;3-Hydroxyneogrifolin;10-HDoHE;11-HDoHE;16-HDoHE;20-HDoHE;4-HDoHE;7-HDoHE;8-HDoHE;4-Hydroxy-all-trans-retinyl acetate	HMDB0039849;HMDB0005096;HMDB0013631;HMDB0001939;HMDB0010213;HMDB0013620;HMDB0013621;HMDB0014398;HMDB0015489;HMDB0033896;HMDB0039885;HMDB0060037;HMDB0060040;HMDB0060047;HMDB0060048;HMDB0060049;HMDB0060050;HMDB0060051;HMDB0060112	11	Lamtidine;Medroxyprogesterone;Testosterone_propionate;Medrysone;16-Propyl-3-methoxy-estra-1,3,5(10)-triene-16beta,17beta-diol;17-Methylandrosta-4,6-diene-3beta,17beta-diol_3-acetate;11alpha-Hydroxy-12alpha-methyl-pregn-4-ene-3,20-dione;3beta-(Acetyloxy)-5alpha-androst-16-ene-16-carboxaldehyde;17beta-(Hydroxymethyl)androst-4-en-3-one_acetate;17beta-Hydroxy-5alpha-androst-1-en-3-one_propionate;22-H…	C11804;C07119;C08158;C14643;C14934;C14954;C14964;C15001;C15064;C15273;C20855
pos-M364T332	58254.3	50182.8	25311.5	38852.6	31516.4	37984.5	178013	182647	131693	191874	121861	174151	4.04887	7.17186832737066e-06	0.0021645	0.00195575	0.112592	4.6018	0.0868044	up	364.154	5.52941	1	0	-	Unknown	-	-	-	-	6	8-Methyldihydrochelerythrine;Naltrexone;(S)-Isocorydine;Peroxysimulenoline;Nifedipine;9-(3,4-Dimethoxyphenyl)-2-methoxy-1H-phenalen-1-one	HMDB0041143;HMDB0014842;HMDB0030184;HMDB0031998;HMDB0015247;HMDB0034692	9	delta-(L-2-Aminoadipyl)-L-cysteinyl-D-valine;Isocorypalmine;Naltrexone;Caseadine;Cularine;Isocorydine;(+/-)-Pavine;Nifedipine;Miraxanthin-V	C05556;C04118;C07253;C09377;C09411;C09549;C20771;C07266;C08557
pos-M365T272	117322	129452	92306.8	653450	88505.8	110370	607418	425619	107862	775136	229272	592420	2.2979	0.0498694	0.132035	0.731686	0.834689	2.45895	0.22653	up	365.277	4.5317	0	0	-	Unknown	-	-	-	-	0	-	-	0	-	-
pos-M367T56	704235	364664	471224	656827	423812	391197	318512	356887	367616	258172	200717	315245	0.603311	0.00730626	0.004329	0.298182	0.172375	1.87957	0.145523	down	367.11	0.935034	1	0	-	Unknown	-	-	-	-	2	Atovaquone;Tiapride	HMDB0015249;HMDB0042039	1	Atovaquone	C06835
pos-M370T438	267216	323706	254619	1.04887e+06	374221	514858	1.06418e+06	651779	906053	1.11306e+06	539301	1.62811e+06	2.12054	0.0136697	0.0151515	0.42056	0.387354	2.69804	0.0501307	up	370.331	7.30548	1	0	-	Unknown	-	-	-	-	1	N-Stearoyl GABA	HMDB0062341	0	-	-
pos-M370T559	81812.2	41521.8	46967.8	39321.8	58930	43688.7	73848.6	113609	116013	108415	131891	160654	2.25604	0.000340795	0.004329	0.0441854	0.172375	3.01647	0.140134	up	370.164	9.31152	1	0	-	Unknown	-	-	-	-	13	7-Hydroxydehydroglaucine;Romucosine D;Cotinine glucuronide;Xanthohumol C;Artonol A;Glyurallin A;Lansiumarin A;Citrunobin;Gancaonin G;Gancaonin A;Gancaonin M;Artonin U;1-Methoxyphaseollin	HMDB0033084;HMDB0036765;HMDB0001013;HMDB0030234;HMDB0030487;HMDB0031993;HMDB0034837;HMDB0035129;HMDB0038480;HMDB0038481;HMDB0038903;HMDB0041113;HMDB0041172	8	Allocryptopine;Heroin;Fumaricine;Homochelidonine;4,4-Disubstituted_cyclohexenone;8-(3,3-Dimethylallyl)-3-methylgalangin;8-(1,1-Dimethylallyl)-3-methylgalangin;Sudan_III	C02134;C06534;C09444;C12257;C12262;C11578;C11579;C19527
pos-M372T82	3.36368e+06	3.54979e+06	4.02542e+06	5.09427e+06	2.27298e+06	2.88119e+06	3.63456e+06	1.12871e+06	1.39358e+06	2.26578e+06	885565	2.15988e+06	0.54127	0.0211914	0.025974	0.533196	0.503208	2.59182	0.300343	down	372.101	1.37279	1	0	-	Unknown	-	-	-	-	5	Berberine chloride;Ampicillin;Cefradine;R-138727;Voriconazole	HMDB0041837;HMDB0014559;HMDB0015428;HMDB0014258;HMDB0014720	7	Ampicillin_sodium;Berberine_chloride;Ampicillin;Cephradine;(p-Aminobenzyl)penicillin;Voriconazole;N-Acetylphenylalanine_beta-naphthyl_ester	C13652;C12679;C06574;C06897;C11749;C07622;C11341
pos-M374T201	119684	118599	40296.6	103047	70901.6	164335	24748.1	56926.6	50546.1	40545.6	25087.4	58108.5	0.414942	0.00871605	0.025974	0.33354	0.503208	2.60589	0.497039	down	374.203	3.34285	1	0	-	Unknown	-	-	-	-	1	Sphingosine 1-phosphate (d16:1-P)	HMDB0060061	0	-	-
pos-M374T323	1.18643e+08	5.71216e+07	1.29362e+08	5.77285e+07	1.26969e+08	5.29887e+07	5.49444e+07	4.87968e+07	5.12017e+07	4.00271e+07	5.3045e+07	6.14257e+07	0.570069	0.0411575	0.0411255	0.681465	0.598849	1.66564	0.355009	down	374.362	5.38505	1	0	-	Unknown	-	-	-	-	1	2(R)-hydroxydocosanoic acid	HMDB0061660	2	13-Hydroxydocosanoic_acid;22-Hydroxydocosanoate	C03049;C19623
pos-M377T208_2	532732	269761	410755	284754	523397	602405	274229	165208	161383	133096	133176	78034.2	0.360212	0.000781234	0.004329	0.0728531	0.172375	2.55542	0.135093	down	377.182	3.47379	1	0	-	Unknown	-	-	-	-	2	Yohimbine;Capecitabine	HMDB0015464;HMDB0015233	6	Vincamine;Yohimbine;Stemmadenine;Minovincinine;17-O-Acetylnorajmaline;Capecitabine	C09251;C09256;C11691;C11783;C11809;C12650
pos-M377T212	1.00061e+07	6.83991e+06	6.23328e+06	7.05234e+06	5.46151e+06	4.83568e+06	1.02085e+07	1.08436e+07	1.04233e+07	1.11363e+07	1.18102e+07	1.03134e+07	1.60122	0.00404699	0.0021645	0.211124	0.112592	2.16399	0.0705479	up	377.145	3.5382	1	1	Riboflavin	Organoheterocyclic compounds	Pteridines and derivatives	HMDB0000244	C00255	(map00740)Riboflavin metabolism;(map01100)Metabolic pathways;(map01110)Biosynthesis of secondary metabolites;(map04977)Vitamin digestion and absorption	5	(1RS,2RS)-Guaiacylglycerol 1-glucoside;(1x,2x)-Guaiacylglycerol 2-glucoside;(1x,2x)-Guaiacylglycerol 3-glucoside;Riboflavin;Isopropyl apiosylglucoside	HMDB0033300;HMDB0033301;HMDB0040600;HMDB0000244;HMDB0041513	5	Loganate;7-Epiloganic_acid;Propiomazine_hydrochloride;Riboflavin;Uncaric_acid_A	C01512;C11661;C07384;C00255;C17874
pos-M378T212	1.77117e+06	1.18086e+06	1.15327e+06	1.35948e+06	1.07067e+06	839003	1.79024e+06	1.90757e+06	1.815e+06	1.96693e+06	2.16436e+06	1.93633e+06	1.57034	0.00451543	0.0021645	0.224359	0.112592	2.09591	0.0976368	up	378.149	3.53667	1	0	-	Unknown	-	-	-	-	2	Dehydropipernonaline;Fenofibrate	HMDB0040811;HMDB0015173	4	Nalmefene;3-(2-Propenyloxy)estra-1,3,5(10)-triene-16,17-dione_16-oxime;Fenofibrate;Acalyphin	C08027;C15014;C07586;C08324
pos-M379T212	266113	127652	128457	109442	71949.8	75050.9	272022	183995	234343	240156	236585	212934	1.77231	0.0170447	0.0411255	0.482344	0.598849	2.5065	0.155896	up	379.152	3.5378	1	0	-	Unknown	-	-	-	-	14	Demethylcalabaxanthone;6,11-Dihydroxy-3-methyl-3-(4-methyl-3-pentenyl)-3H,7H-pyrano[2,3-c]xanthen-7-one;Fragransol C;Chalepin acetate;Myricanone;Mammea B/AD cyclo D;Mammea B/AC cyclo D;Gingerenone A;alpha,beta-Dihydroxanthohumol;1,2,3,4-Tetrahydro-1-[1-hydroxy-3-(4-hydroxyphenyl)-2-propenyl]-6,7-dimethoxy-2-naphthalenol;Pentamidine;Methantheline;Mepenzolate;Avenanthramide A2	HMDB0030656;HMDB0040350;HMDB0030333;HMDB0030666;HMDB0030798;HMDB0033879;HMDB0033880;HMDB0035403;HMDB0035440;HMDB0041401;HMDB0014876;HMDB0015075;HMDB0015591;HMDB0029297	9	Isouvaretin;Uvaretin;Rutamarin;Gingerenone_A;Denudatin_B;Kadsurenone;Pentamidine;Mepenzolate;Methantheline	C09759;C09978;C09308;C10460;C10554;C10638;C07420;C07818;C07849
pos-M381T58	4.45563e+06	3.93604e+06	2.66023e+06	4.35649e+06	3.97457e+06	3.41167e+06	1.93684e+06	3.56264e+06	2.42592e+06	2.51599e+06	1.39975e+06	1.85115e+06	0.60068	0.00736484	0.00865801	0.299892	0.279761	2.13989	0.187006	down	381.012	0.97128	1	0	-	Unknown	-	-	-	-	0	-	-	1	Thiophanate-methyl	C14432
pos-M383T337	4.1974e+06	3.93094e+06	4.41569e+06	4.89119e+06	3.46963e+06	2.71301e+06	5.41415e+06	2.29219e+07	1.42488e+07	4.13574e+06	2.11976e+07	5.08081e+06	3.09084	0.0333862	0.0151515	0.631182	0.387354	3.0765	0.0955761	up	383.203	5.61637	1	0	-	Unknown	-	-	-	-	5	12-Oxo-20-trihydroxy-leukotriene B4;Cinncassiol A;T2 Triol;Cinncassiol C3;Trimethaphan	HMDB0012553;HMDB0035164;HMDB0035396;HMDB0036859;HMDB0015248	3	Cinncassiol_C3;Cinncassiol_A;Trimethaphan	C17641;C17645;C07174
pos-M384T282	87540	133040	151995	114032	270295	113799	297027	123993	295834	227003	273260	223400	1.65443	0.0282827	0.0411255	0.588476	0.598849	1.45988	0.3891	up	384.157	4.69509	1	0	-	Unknown	-	-	-	-	6	Meropenem;16a-hydroxy DHEA 3-sulfate;Bevantolol;Rosmaricine;N-Caffeoyltryptophan;3''-Chloro-3''-deoxytriphasiol	HMDB0014898;HMDB0062544;HMDB0015409;HMDB0041446;HMDB0029830;HMDB0041136	0	-	-
pos-M384T433	4.68474e+06	9.45416e+06	5.97435e+06	5.78089e+06	5.75734e+06	1.03809e+07	7.55971e+06	1.2014e+07	1.89901e+07	1.82156e+07	2.29797e+07	2.32953e+07	2.45179	0.00334587	0.00865801	0.194255	0.279761	2.74975	0.396756	up	384.207	7.22155	1	0	-	Unknown	-	-	-	-	0	-	-	1	Dehydrocorydaline	C17790
pos-M386T387	110437	231495	166506	132716	106730	134545	277013	187870	207064	259301	264278	264999	1.65512	0.00451661	0.00865801	0.224359	0.279761	2.15707	0.182436	up	386.211	6.45557	1	0	-	Unknown	-	-	-	-	1	Murrayanol	HMDB0040698	12	LG_100268;Strictosidine_aglycone;Baloxine;Mitraphylline;Horhammericine;Dialdehyde;Uncarine_A;Uncarine_B;Uncarine_C;Uncarine_D;Uncarine_E;Uncarine_F	C15640;C03309;C09045;C09227;C11677;C11678;C17593;C17594;C17595;C17596;C17597;C17598
pos-M386T66	4.67898e+06	3.04e+06	3.4353e+06	5.54099e+06	3.24778e+06	3.01189e+06	701526	1.49897e+06	561644	2.36184e+06	4.33438e+06	2.69289e+06	0.529352	0.0479352	0.025974	0.722307	0.503208	2.82296	0.425169	down	386.065	1.09299	0	0	-	Unknown	-	-	-	-	0	-	-	0	-	-
pos-M391T205_2	229936	162366	205756	214624	224966	274423	134067	157811	138804	89809.2	164966	137540	0.627251	0.00202474	0.004329	0.137587	0.172375	1.52873	0.183391	down	391.181	3.41077	1	0	-	Unknown	-	-	-	-	2	Anileridine;Encainide	HMDB0015049;HMDB0015359	4	Compound_II(R/S);L-Alanyl-gamma-D-glutamyl-meso-2,6-diaminoheptanedioate;Encainide;Tebufenozide	C06492;C20925;C06978;C18526
pos-M392T331	694730	1.21752e+06	1.0757e+06	4.77512e+06	1.0685e+06	1.68661e+06	4.42031e+06	1.24297e+06	5.78151e+06	3.83043e+06	6.42533e+06	3.66476e+06	2.41157	0.0217337	0.0411255	0.537312	0.598849	2.7876	0.234221	up	392.264	5.51713	1	0	-	Unknown	-	-	-	-	1	Tsangane L 3-glucoside	HMDB0040824	0	-	-
pos-M392T502	417629	429618	1.11747e+06	1.22952e+06	532830	499395	6.37183e+06	1.15379e+06	6.37879e+06	583121	6.51262e+06	1.2441e+06	5.26309	0.0270473	0.0151515	0.583741	0.387354	3.45913	0.124633	up	392.336	8.37002	0	0	-	Unknown	-	-	-	-	0	-	-	0	-	-
pos-M396T56	1.05941e+06	413031	927529	568244	414444	606089	315632	306688	509116	410115	291247	521927	0.590342	0.0334355	0.025974	0.631451	0.503208	1.97811	0.4085	down	396.081	0.935543	1	0	-	Unknown	-	-	-	-	2	Rosiglitazone;Gravacridonetriol	HMDB0005031;HMDB0029330	2	Deacetylcephalosporin_C;Chlorflavonin	C03112;C10027
pos-M399T101	165785	257240	262844	242424	250144	147885	138645	85193.1	117829	201135	121263	199781	0.65131	0.0262544	0.025974	0.574718	0.503208	1.76033	0.409968	down	399.111	1.67858	1	0	-	Unknown	-	-	-	-	2	Zearalenone 4-sulfate;Celecoxib	HMDB0033623;HMDB0005014	8	Dihydro-NAME;Auramycinone;Nogalavinone;AL-294;LY395153;Metsulfuron-methyl;Tribenuron;Celecoxib	C12418;C12419;C18631;C17302;C13676;C10946;C18900;C07589
pos-M399T212	615131	370882	341866	398102	284857	275251	645301	625126	642178	673255	746156	608205	1.72356	0.00385219	0.004329	0.206462	0.172375	2.46089	0.127513	up	399.127	3.53773	1	0	-	Unknown	-	-	-	-	11	Methyl acrylate-divinylbenzene, completely hydrolyzed, copolymer;5-(3',4'-dihydroxyphenyl)-gamma-valerolactone-3'-O-glucuronide;Taraxacoside;Picraquassioside A;5-(3',4'-Dihydroxyphenyl)-gamma-valerolactone-3'-O-methyl-4'-O-glucuronide;5-(3',4'-Dihydroxyphenyl)-gamma-valerolactone-4'-O-methyl-3'-O-glucuronide;5-(3',5'-Dihydroxyphenyl)-gamma-valerolactone-O-glucuronide-O-methyl;(1RS,2RS)-Guaiacylgl…	HMDB0032389;HMDB0029190;HMDB0030055;HMDB0041285;HMDB0059988;HMDB0059990;HMDB0060030;HMDB0033300;HMDB0033301;HMDB0040600;HMDB0000244	4	Loganate;7-Epiloganic_acid;Propiomazine_hydrochloride;Riboflavin	C01512;C11661;C07384;C00255
pos-M399T304	368170	393621	455206	634544	253442	440751	718232	742444	331907	1.53546e+06	776998	1.33971e+06	2.13878	0.0280247	0.0411255	0.588476	0.598849	2.25063	0.144671	up	399.178	5.0668	1	0	-	Unknown	-	-	-	-	5	Kanzonol M;18-Oxocortisol;11,12,14-Trihydroxy-7-methoxy-8,11,13-abietatrien-20,6-olide;12alpha-Hydroxy-13,18-dehydroparain;16&alpha;-hydroxyprednisolone	HMDB0041101;HMDB0000332;HMDB0031932;HMDB0039557;HMDB0061016	4	N-Benzoyl-D-arginine-4-nitroanilide;L-365260;Rhipocephalin;Picrasin_B	C04303;C15026;C09714;C17050
pos-M400T196	71817.4	77224.3	43807.6	55784.6	85234.1	70999	56327.5	45409.2	32736.1	56475.7	21455.7	44247.6	0.633916	0.0265775	0.0649351	0.578407	0.6969	1.36069	0.0475507	down	400.146	3.26877	0	0	-	Unknown	-	-	-	-	0	-	-	0	-	-
pos-M402T533	2.40901e+06	2.41523e+06	2.53955e+06	2.61447e+06	3.28823e+06	960042	2.124e+06	1.3847e+06	1.08424e+06	1.08069e+06	1.30272e+06	809103	0.547249	0.0247507	0.0411255	0.568919	0.598849	2.21521	0.440344	down	402.394	8.88497	1	0	-	Unknown	-	-	-	-	1	Cerebronic acid	HMDB0039540	1	2-Hydroxytetracosanoic_acid	C17873
pos-M405T103	231847	118459	109322	168079	112620	119607	94493.1	51318.6	143131	64476.7	58587	77005.5	0.568662	0.0140022	0.025974	0.425696	0.503208	2.14661	0.463991	down	405.128	1.71263	1	0	-	Unknown	-	-	-	-	8	Sulfinpyrazone;Licoricone;Artocarpetin B;Glycyrin;Kanzonol O;Diacetoxyscirpenol;4-Acetyl-2-prenylphenol glucoside;Secoeremopetasitolide A	HMDB0015269;HMDB0029515;HMDB0033148;HMDB0033712;HMDB0041102;HMDB0035104;HMDB0038282;HMDB0041364	4	Sulfinpyrazone;Licoricone;Orizabin;Diacetoxyscirpenol	C07317;C17765;C09521;C09662
pos-M405T71	1.67668e+06	865926	1.67405e+06	1.75946e+06	1.33365e+06	729230	327853	512748	237265	567165	400410	754559	0.348302	0.000901554	0.004329	0.0811309	0.172375	3.64831	0.345105	down	404.993	1.18337	0	0	-	Unknown	-	-	-	-	0	-	-	0	-	-
pos-M409T57	2.19892e+06	1.73208e+06	1.729e+06	1.72651e+06	2.09636e+06	1.71238e+06	1.26135e+06	745058	966270	1.2326e+06	1.25517e+06	868434	0.56532	0.000589494	0.0021645	0.0646933	0.112592	2.28742	0.175034	down	409.063	0.952325	1	0	-	Unknown	-	-	-	-	0	-	-	1	Adenosine_5'-phosphate_disodium	C18344
pos-M411T93	440902	997534	533191	881689	784690	600560	391682	327239	387351	285301	271671	387901	0.483924	0.00160613	0.0021645	0.117508	0.112592	2.80786	0.444176	down	411.144	1.55788	1	0	-	Unknown	-	-	-	-	11	(-)-cis-Rotenolone;Lactupicrin;(5a,6a,8a,11a)-8-Hydroxy-2-oxo-1(10),3-guaiadien-12,6-olide-15-al 8-(4-hydroxyphenylacetate);8-Hydroxy-4'-methoxypinoresinol;8-Epidiosbulbin E acetate;MS 3;(R)-Heraclenol 2'-(3-methylbutanoate);Edulisin III;Cetirizine;Bepotastine;Biocytin	HMDB0034145;HMDB0035828;HMDB0039048;HMDB0033284;HMDB0035110;HMDB0036557;HMDB0039059;HMDB0041197;HMDB0005032;HMDB0015600;HMDB0003134	12	Lactupicrin;12a-Hydroxyrotenone;Sumatrol;Tephrosin;Toxicarol;Alectrol;Dihydrosamidin;Visnadin;Trachelogenin;Cetirizine;Acebutolol_hydrochloride;Biocytin	C09490;C10464;C10532;C10535;C10537;C09059;C09260;C09316;C10891;C07778;C07677;C05552
pos-M415T194	3.06763e+06	2.1462e+06	2.16514e+06	2.23828e+06	2.2814e+06	2.25457e+06	553683	532743	448533	501067	552200	493511	0.217741	7.82215227760993e-09	0.0021645	7.82128314957909e-06	0.112592	4.1325	0.029599	down	415.164	3.23033	1	0	-	Unknown	-	-	-	-	3	O-Desmethylcarvedilol;Enalapril;Remifentanil	HMDB0013949;HMDB0014722;HMDB0015036	5	Enalapril;Remifentanil;Estradiol_benzoate;Etofenprox;Acutumine	C06977;C08021;C13444;C18410;C16910
pos-M416T194	535970	358519	394692	403391	400512	385766	58211.9	76566.2	44097.6	71153.6	58884.7	66573.3	0.151477	1.1939951950287e-08	0.0021645	1.02331073905364e-05	0.112592	4.77258	0.0373758	down	416.168	3.23141	1	0	-	Unknown	-	-	-	-	4	Margrapine B;Dulxanthone E;5'-Methoxycurcumin;S-adenosyl-L-methioninate	HMDB0031279;HMDB0034030;HMDB0038921;HMDB0062709	3	Latifoline;Deoxypodophyllotoxin;S-Adenosyl-L-methionine	C10344;C10556;C00019
pos-M416T551	336180	265569	235486	235970	217422	215470	186535	156621	145888	162848	126200	181049	0.63684	0.000600119	0.0021645	0.065066	0.112592	2.04329	0.0886581	down	416.352	9.18113	1	0	-	Unknown	-	-	-	-	1	Tomatidine	HMDB0034731	3	Tomatidine;(25S)-26-Oxocholest-4-en-3-one;(25R)-26-Oxocholest-4-en-3-one	C10826;C21304;C21305
pos-M417T194	112168	60675	54498	73845.7	49461.9	84657.3	23004.4	16941.5	25964.4	13776.3	15597	48203.2	0.329623	0.000635397	0.0021645	0.0672699	0.112592	3.30023	0.251471	down	417.16	3.23892	1	0	-	Unknown	-	-	-	-	1	4R-Hydroxy solifenacin	HMDB0061127	2	12alpha-(Chloromethyl)-12-hydroxy-pregn-4-ene-3,20-dione;Alanycarb	C14923;C18414
pos-M421T309	132854	171663	148034	320858	96970.2	239466	394527	302930	165571	743968	419181	653001	2.41401	0.0143322	0.025974	0.430764	0.503208	2.14711	0.195105	up	421.222	5.15614	1	0	-	Unknown	-	-	-	-	1	Armillane	HMDB0035779	1	Propantheline_chloride	C11762
pos-M425T589	89577.5	88879.2	86070.5	166226	243901	122252	174493	153956	231484	222368	216453	272177	1.59483	0.0271542	0.0649351	0.583741	0.6969	1.89507	0.139783	up	424.866	9.81519	0	0	-	Unknown	-	-	-	-	0	-	-	0	-	-
pos-M427T214_2	375671	490685	345219	331159	292787	260678	716625	400837	364057	696901	415609	707491	1.575	0.0249251	0.025974	0.570046	0.503208	1.83427	0.242322	up	427.145	3.57065	1	0	-	Unknown	-	-	-	-	1	Mometasone	HMDB0014902	3	Mometasone;Fluacrypyrim;Myxochelin_A	C07816;C18595;C12220
pos-M427T60	5.85798e+06	7.86119e+06	3.16253e+06	5.08831e+06	7.64002e+06	4.26441e+06	2.33182e+06	2.60352e+06	3.33195e+06	2.86222e+06	3.74376e+06	3.75359e+06	0.54988	0.00898443	0.0151515	0.337582	0.387354	2.19504	0.457786	down	426.987	0.998579	0	0	-	Unknown	-	-	-	-	0	-	-	0	-	-
pos-M436T54	1.65605e+06	960131	1.65171e+06	1.45997e+06	1.18002e+06	1.08199e+06	889260	851786	846806	1.0213e+06	720382	562158	0.612236	0.00327789	0.004329	0.190924	0.172375	2.03608	0.398816	down	436.08	0.908013	1	0	-	Unknown	-	-	-	-	1	Alginic acid	HMDB0029940	1	Glucoberteroin	C08401
pos-M438T249	309877	239296	144205	142167	113397	195441	121168	112529	127353	113396	124251	116891	0.625303	0.0430684	0.025974	0.696447	0.503208	1.52829	0.0852116	down	438.16	4.1513	1	0	-	Unknown	-	-	-	-	1	Flurbiprofen glucuronide	HMDB0060918	3	Moxifloxacin_hydrochloride;Secogalioside;9-Bromo-16alpha-methyl-pregn-4-ene-3,11,20-trione	C08054;C11674;C14918
pos-M443T309	85955.9	108720	98170.7	229101	48689.1	156951	267941	219590	108785	543556	326292	499879	2.70214	0.0131243	0.0151515	0.411002	0.387354	2.5337	0.162861	up	443.204	5.15727	1	0	-	Unknown	-	-	-	-	1	Armillane	HMDB0035779	0	-	-
pos-M444T254	812994	726444	784279	828050	810958	900825	2.12542e+06	2.08149e+06	1.79558e+06	1.76363e+06	1.70128e+06	1.53268e+06	2.26174	7.76861887982933e-07	0.0021645	0.000341023	0.112592	3.17597	0.0796813	up	444.147	4.2332	1	0	-	Unknown	-	-	-	-	2	Toremifene;Clomifene	HMDB0014679;HMDB0015020	2	Clomiphene;Toremifene	C06917;C08166
pos-M447T58	1.70953e+06	1.11554e+06	848507	1.39685e+06	1.22786e+06	1.16526e+06	477864	339571	575944	463319	575518	673456	0.416113	7.62913191092009e-05	0.0021645	0.013595	0.112592	3.34915	0.241739	down	447.108	0.960087	1	0	-	Unknown	-	-	-	-	4	Ginkgolide A;Torachrysone 8-glucoside;Marmesin galactoside;Amlodipine	HMDB0036862;HMDB0038600;HMDB0041508;HMDB0005018	3	Ginkgolide_A;Nodakenin;Amlodipine	C07601;C09279;C06825
pos-M448T410	240472	400001	298754	409450	277996	405524	600724	420737	558808	628551	466324	507612	1.56616	0.00298742	0.0021645	0.179225	0.112592	1.92443	0.235728	up	448.291	6.83958	0	0	-	Unknown	-	-	-	-	0	-	-	0	-	-
pos-M449T280	397679	650083	474696	384251	511884	492730	827958	1.16042e+06	736507	750691	636194	1.06722e+06	1.77891	0.0010172	0.004329	0.0871305	0.172375	2.42539	0.111868	up	449.218	4.67437	1	0	-	Unknown	-	-	-	-	10	2-Methoxyestrone 3-glucuronide;17-beta-Estradiol-3-glucuronide;17-beta-Estradiol glucuronide;17-alpha-Estradiol-3-glucuronide;Estradiol-17alpha 3-D-glucuronoside;Cubebinin;(1S,3S,4S,5R,6x,8x)-1,5-Diacetoxy-8-angeloyloxy-3,4-epoxy-7(14),10-bisaboladien-2-one;Melleolide C;Cinnzeylanine;Darifenacin	HMDB0004482;HMDB0006224;HMDB0010317;HMDB0010322;HMDB0010349;HMDB0033273;HMDB0034584;HMDB0037041;HMDB0036011;HMDB0014639	4	Estradiol-17alpha_3-D-glucuronoside;Estradiol-17beta_3-glucuronide;Jodrellin_A;17beta-Estradiol_17-(beta-D-glucuronide)	C04300;C05503;C09121;C11237
pos-M453T293	219488	187999	205419	225598	177746	202869	482326	505192	520205	495807	497197	551873	2.50394	3.92604494265741e-08	0.0021645	3.21186167627037e-05	0.112592	3.56478	0.150817	up	453.136	4.87533	1	0	-	Unknown	-	-	-	-	14	Viniferifuran;Epicatechin 3-glucoside;(-)-epicatechin-3'-O-glucuronide;Aspalathin;Precarthamin;7-Hydroxybutylidenephthalide 7-(6-malonylglucoside);(-)-Epicatechin 6-C-glucoside;(+)-Catechin 6-C-glucoside;(-)-Epicatechin 8-C-glucoside;(+)-Catechin 8-C-glucoside;Catechin 3'-glucoside;Catechin 5-glucoside;Catechin 7-glucoside;(-)-Epicatechin 8-C-galactoside	HMDB0033646;HMDB0037943;HMDB0029164;HMDB0030851;HMDB0031967;HMDB0034753;HMDB0037399;HMDB0037400;HMDB0037401;HMDB0037402;HMDB0037946;HMDB0037948;HMDB0037949;HMDB0039823	0	-	-
pos-M453T57	1.5192e+06	850116	1.26834e+06	1.35038e+06	824208	1.50276e+06	770048	717865	938656	818792	606684	852584	0.643147	0.0118838	0.025974	0.393169	0.503208	2.0706	0.202938	down	453.036	0.943728	1	0	-	Unknown	-	-	-	-	1	(7R)-7-(5-Carboxy-5-oxopentanoyl)aminocephalosporinate	HMDB0060316	1	(7R)-7-(5-Carboxy-5-oxopentanoyl)aminocephalosporinate	C04712
pos-M460T226	420129	408354	322794	280340	378073	385712	229709	268493	297853	118951	97231.6	298173	0.596888	0.0302163	0.00865801	0.607635	0.279761	2.52335	0.101467	down	460.293	3.77405	1	0	-	Unknown	-	-	-	-	1	Prostaglandin G2 2-glyceryl Ester	HMDB0062591	2	Deoxytubulosine;Lyngbyatoxin	C11817;C15720
pos-M465T313	42543.2	74851.7	34488.3	135962	104298	68855.3	137396	127832	68704.5	305738	121470	285697	2.27081	0.0296321	0.0649351	0.60262	0.6969	2.08107	0.124946	up	465.248	5.21463	1	0	-	Unknown	-	-	-	-	5	Testosterone glucuronide;Dehydroisoandrosterone 3-glucuronide;Dehydroepiandrosterone 3-glucuronide;Erinacine G;Prostaglandin G2 2-glyceryl Ester	HMDB0003193;HMDB0010327;HMDB0010348;HMDB0029655;HMDB0062591	1	Testosterone_glucuronide	C11134
pos-M468T318	283413	285041	350017	591575	292537	400800	767702	540066	359209	1.0469e+06	731732	1.35597e+06	2.17918	0.0115045	0.0151515	0.390415	0.387354	1.96666	0.104424	up	468.389	5.29228	0	0	-	Unknown	-	-	-	-	0	-	-	0	-	-
pos-M468T65	2.87487e+06	1.4454e+06	2.18073e+06	2.204e+06	1.46442e+06	1.15396e+06	1.18663e+06	675145	1.30134e+06	1.19071e+06	1.3837e+06	458731	0.547209	0.0221727	0.025974	0.539151	0.503208	2.33043	0.239738	down	468.068	1.07916	0	0	-	Unknown	-	-	-	-	0	-	-	0	-	-
pos-M469T286	114695	165927	153087	188720	138610	99004.5	105174	119838	46202.7	71726.3	71330.3	142545	0.647428	0.0396922	0.0649351	0.676569	0.6969	2.06993	0.231835	down	469.183	4.76594	1	0	-	Unknown	-	-	-	-	6	Dukunolide D;Jangomolide;Estrone glucuronide;Cubebininolide;5'-O-Methylmelledonal;5-O-Feruloylnigrumin	HMDB0035732;HMDB0038158;HMDB0004483;HMDB0032728;HMDB0035859;HMDB0038735	2	Yangambin;Estrone_glucuronide	C10894;C11133
pos-M473T199	79413.2	20442.1	41121.8	43257.8	29822.7	39196.1	48101.2	55514.6	96507.1	88349.9	73058.4	50782.7	1.62807	0.038135	0.025974	0.66916	0.503208	2.09425	0.135587	up	473.224	3.31257	1	0	-	Unknown	-	-	-	-	1	2-Hydroxy-imipramine glucuronide	HMDB0060717	0	-	-
pos-M474T500	413864	586197	432819	268967	322359	267013	253488	268697	182142	348965	168937	236381	0.636609	0.024735	0.025974	0.568919	0.503208	1.66622	0.064084	down	474.312	8.3403	1	0	-	Unknown	-	-	-	-	0	-	-	1	Teleocidin_B-1	C05150
pos-M476T223	381431	178838	266964	229726	333544	258213	139695	114168	136443	178372	306800	218015	0.663239	0.0406423	0.0411255	0.679748	0.598849	1.92081	0.117361	down	475.801	3.7128	0	0	-	Unknown	-	-	-	-	0	-	-	0	-	-
pos-M478T579	331054	383903	240425	193173	418198	402870	248309	146261	237573	235058	128904	131303	0.572398	0.0117914	0.025974	0.393004	0.503208	2.13839	0.338305	down	477.916	9.65268	0	0	-	Unknown	-	-	-	-	0	-	-	0	-	-
pos-M479T499	694702	722109	1.05145e+06	1.08814e+06	999428	1.59731e+06	1.20714e+06	1.6259e+06	3.01028e+06	2.7917e+06	1.06756e+06	2.52145e+06	1.98664	0.0172758	0.0151515	0.484747	0.387354	2.59053	0.103366	up	479.338	8.3094	1	0	-	Unknown	-	-	-	-	2	Dolicholide;Polyporusterone A	HMDB0034086;HMDB0038495	0	-	-
pos-M482T54	428773	531678	318137	454083	624728	327809	330192	309823	198145	305983	201219	126585	0.548169	0.00853809	0.00865801	0.328352	0.279761	2.55618	0.276684	down	481.931	0.907612	0	0	-	Unknown	-	-	-	-	0	-	-	0	-	-
pos-M484T65	900862	1.44927e+06	1.29352e+06	1.31657e+06	1.16849e+06	1.02195e+06	338777	284317	519252	378754	555576	399562	0.346295	1.43494893660938e-05	0.0021645	0.00363749	0.112592	3.87459	0.166442	down	484.045	1.08363	0	0	-	Unknown	-	-	-	-	0	-	-	0	-	-
pos-M486T235	74845.2	70061.7	59471.4	75735.1	106379	49997.3	70882.6	83356.6	122272	137871	112300	135050	1.51603	0.0215491	0.025974	0.536325	0.503208	1.53104	0.220781	up	485.565	3.91071	0	0	-	Unknown	-	-	-	-	0	-	-	0	-	-
pos-M488T65	861125	477385	909459	570484	642530	845840	331518	208069	172268	429912	244005	292807	0.389749	0.000280256	0.0021645	0.0388671	0.112592	3.31981	0.27488	down	488.139	1.08753	1	0	-	Unknown	-	-	-	-	1	Glisoxepide	HMDB0015406	0	-	-
pos-M491T57	2.49447e+06	1.7193e+06	1.61291e+06	1.86244e+06	1.96938e+06	1.66599e+06	704825	888135	1.21801e+06	1.21711e+06	1.25582e+06	552657	0.515392	0.00263995	0.0021645	0.165554	0.112592	3.04733	0.173255	down	491.066	0.954817	0	0	-	Unknown	-	-	-	-	0	-	-	0	-	-
pos-M494T58	1.22099e+06	1.69436e+06	832834	880046	565238	950005	552840	633894	284501	460131	385825	568316	0.469686	0.0039679	0.00865801	0.210042	0.279761	2.62444	0.342617	down	494.014	0.961678	1	0	-	Unknown	-	-	-	-	1	(2R)-2-Hydroxy-2-(4-hydroxyphenyl)ethyl glucosinolate	HMDB0037132	0	-	-
pos-M498T94	1.10695e+06	787210	748096	338418	553480	648397	259828	211064	471246	381324	53868.6	237781	0.386154	0.016675	0.00865801	0.474049	0.279761	3.42883	0.404145	down	498.188	1.56805	1	0	-	Unknown	-	-	-	-	2	Pipotiazine;Melledonal C	HMDB0015558;HMDB0035866	3	OA-6129_D;Lankacidin_C;Blestriarene_B	C17375;C15758;C10248
pos-M505T97	840273	870910	574305	1.08224e+06	597216	726412	504938	297353	586360	673217	410704	364660	0.604779	0.0094084	0.0151515	0.348421	0.387354	2.39891	0.237349	down	505.172	1.61583	1	0	-	Unknown	-	-	-	-	29	Maltotriose;Raffinose;Levan;3-Galactosyllactose;Dextrin;1-Kestose;Melezitose;Gentiotriose;Neokestose;Galactotriose;6-O-Glucosylmaltose;beta-D-Fructofuranosyl alpha-D-glucopyranosyl-(1->4)-D-glucopyranoside;Panose;6-Kestose;Umbelliferose;Gentianose;Fagopyritol B2;beta-D-Galactopyranosyl-(1->2)-[beta-D-galactopyranosyl-(1->4)]-D-galactose;beta-D-Galactopyranosyl-(1->4)-beta-D-galactopyranosyl-(1->4…	HMDB0001262;HMDB0003213;HMDB0003539;HMDB0006599;HMDB0006857;HMDB0011729;HMDB0011730;HMDB0029910;HMDB0029921;HMDB0029922;HMDB0029929;HMDB0029930;HMDB0029937;HMDB0033673;HMDB0033748;HMDB0034072;HMDB0035322;HMDB0038851;HMDB0038852;HMDB0038853;HMDB0039703;HMDB0039704;HMDB0039706;HMDB0039707;HMDB0039708;HMDB0040181;HMDB0040984;HMDB0041948;HMDB0060468	16	Sergeolide;Urdamycinone_F;Raffinose;Panose;Galactomannan;Maltotriose;Isomaltotriose;6-alpha-Maltosylglucose;1F-beta-D-Fructosylsucrose;6F-alpha-D-Galactosylsucrose;D-Gal_alpha_1->6D-Gal_alpha_1->6D-Glucose;Cellotriose;Gentianose;Melezitose;Umbelliferose;beta-1,2-Mannotriose	C08782;C12410;C00492;C00713;C00883;C01835;C02160;C03367;C03661;C03848;C05404;C06219;C08239;C08243;C08251;C21454
pos-M510T390	612087	439377	279455	253162	363649	355332	427490	263851	192124	177251	253234	167519	0.643261	0.0413936	0.0649351	0.683639	0.6969	1.20955	0.336719	down	510.355	6.5052	1	0	-	Unknown	-	-	-	-	4	LysoPE(0:0/20:0);LysoPE(20:0/0:0);LysoPC(17:0);1-(11Z-docosenoyl)-glycero-3-phosphate	HMDB0011481;HMDB0011511;HMDB0012108;HMDB0062304	0	-	-
pos-M512T319	243298	300348	266702	380242	125411	254459	423393	304529	263400	522712	428100	635216	1.64114	0.0326348	0.025974	0.628866	0.503208	1.37463	0.155277	up	512.415	5.31717	0	0	-	Unknown	-	-	-	-	0	-	-	0	-	-
pos-M513T61	670156	633585	767685	732454	884133	795137	187031	168774	206768	380719	415192	431420	0.399251	0.0019569	0.0021645	0.135869	0.112592	3.44743	0.283752	down	513.084	1.01752	0	0	-	Unknown	-	-	-	-	0	-	-	0	-	-
pos-M514T235_2	109549	85938.9	88158.6	106938	81056.8	63459.4	60400.7	29919.3	72802.6	76873.5	42325.4	48382.9	0.618023	0.0155233	0.00865801	0.458013	0.279761	1.9694	0.114384	down	513.825	3.9228	0	0	-	Unknown	-	-	-	-	0	-	-	0	-	-
pos-M519T47	315053	584298	759252	606124	810639	615037	356878	277662	297254	350823	375252	259524	0.519562	0.00434034	0.0151515	0.220671	0.387354	2.3946	0.343284	down	518.663	0.780624	0	0	-	Unknown	-	-	-	-	0	-	-	0	-	-
pos-M520T59	938846	729019	913394	830307	771274	1.03851e+06	642200	203118	754875	379915	458888	363314	0.536703	0.0129975	0.004329	0.408286	0.172375	2.3964	0.445549	down	520.073	0.989525	0	0	-	Unknown	-	-	-	-	0	-	-	0	-	-
pos-M529T230	440032	280949	313613	260919	238003	397021	146041	165817	266138	291223	136659	187067	0.617934	0.0124504	0.0411255	0.402341	0.598849	2.20379	0.304274	down	528.667	3.83502	0	0	-	Unknown	-	-	-	-	0	-	-	0	-	-
pos-M534T319	43047.6	97283.9	50346.7	24019.8	45415	49472.3	122081	67011.3	93139.1	76401.6	110867	90456.9	1.80873	0.0136645	0.025974	0.42056	0.503208	2.16938	0.100366	up	534.36	5.31768	1	0	-	Unknown	-	-	-	-	3	LysoPE(0:0/22:2(13Z,16Z));LysoPE(22:2(13Z,16Z)/0:0);Orlistat	HMDB0011492;HMDB0011522;HMDB0015215	0	-	-
pos-M536T235_2	116655	118735	134025	108335	77247.6	111466	75559.6	81760.4	64235.8	30409.3	83886.7	50032.3	0.579003	0.0120263	0.00865801	0.39575	0.279761	2.55698	0.332374	down	535.74	3.92473	0	0	-	Unknown	-	-	-	-	0	-	-	0	-	-
pos-M537T236_2	56935.6	76841.5	63213.1	79123.8	79971.3	61077.3	54116.9	39993.7	56955.7	43082.3	21315.1	55817.4	0.650301	0.0257524	0.004329	0.571558	0.172375	1.95066	0.21439	down	536.842	3.93573	0	0	-	Unknown	-	-	-	-	0	-	-	0	-	-
pos-M542T226	391830	215403	340998	209567	220829	251795	231936	189608	91507.1	255132	83559.4	153114	0.616317	0.0406052	0.0930736	0.679748	0.774094	2.07602	0.145541	down	542.337	3.76381	1	0	-	Unknown	-	-	-	-	1	VPGPR Enterostatin	HMDB0003577	1	Novapikromyin	C20740
pos-M549T519	687857	206781	893296	193689	804240	147710	348655	175853	84661.3	78336.7	133522	62377.3	0.301137	0.0251146	0.025974	0.570374	0.503208	3.24714	0.464253	down	549.416	8.65278	1	0	-	Unknown	-	-	-	-	5	TG(8:0/8:0/i-12:0);TG(10:0/10:0/8:0);TG(8:0/10:0/10:0);TG(8:0/8:0/12:0);Nb-Lignoceroyltryptamine	HMDB0071469;HMDB0071580;HMDB0072044;HMDB0072057;HMDB0040819	1	Cholesteryl-beta-D-glucoside	C03855
pos-M550T57	1.16325e+06	1.04195e+06	639490	962241	999066	824464	519599	588074	671158	442596	910386	401069	0.627458	0.00972793	0.0151515	0.355139	0.387354	1.87935	0.132214	down	550.018	0.945207	1	0	-	Unknown	-	-	-	-	1	Cefmenoxime	HMDB0014412	0	-	-
pos-M552T235_2	121408	107996	135828	71015.4	73844.1	79849.4	51225.7	34345	68379.4	57609.4	31582.5	104124	0.588645	0.0250729	0.0151515	0.570374	0.387354	2.32075	0.3922	down	551.68	3.91803	0	0	-	Unknown	-	-	-	-	0	-	-	0	-	-
pos-M553T180	269223	240414	318629	444571	214943	348346	187508	257955	189094	132912	182900	240260	0.648446	0.0149272	0.0151515	0.444028	0.387354	1.90286	0.397735	down	553.166	3.00477	1	0	-	Unknown	-	-	-	-	0	-	-	1	Curcumin_monoglucoside	C17749
pos-M558T199	91071.6	76120.3	62450.9	53546.5	47343.3	42161.8	181187	223294	167077	148238	176453	152956	2.81519	7.07583481183683e-05	0.0021645	0.0133275	0.112592	2.54411	0.125071	up	558.277	3.30981	1	0	-	Unknown	-	-	-	-	0	-	-	1	N1,N8-Bis(sinapoyl)spermidine	C21170
pos-M558T58	697008	713033	908074	805419	736679	876260	1.3861e+06	979520	1.86099e+06	1.30703e+06	947561	1.36116e+06	1.65574	0.00357502	0.0021645	0.199853	0.112592	2.09778	0.298247	up	558.445	0.96235	1	0	-	Unknown	-	-	-	-	0	-	-	1	Dihydromethanophenazine	C11904
pos-M559T93	625713	648928	551298	808550	806951	817575	452147	342887	361998	450287	282551	569641	0.577483	0.00137271	0.004329	0.105132	0.172375	2.42075	0.173155	down	559.265	1.55788	1	0	-	Unknown	-	-	-	-	3	Atorvastatin;24,25-Diacetylvulgaroside;Digoxigenin monodigitoxoside	HMDB0005006;HMDB0041366;HMDB0060819	3	Atorvastatin;Cyasterone;Soraphen_A	C06834;C08816;C11300
pos-M564T226	314123	194959	273824	269085	321596	295018	194959	205138	157971	137650	102577	84833.8	0.529262	0.00364059	0.00865801	0.20161	0.279761	2.43681	0.169203	down	563.853	3.76563	0	0	-	Unknown	-	-	-	-	0	-	-	0	-	-
pos-M566T92	1.41991e+06	757294	983571	993115	821003	1.17156e+06	934449	367806	769126	723369	560605	258473	0.587953	0.0297083	0.0151515	0.602808	0.387354	2.39441	0.39261	down	566.278	1.52723	1	0	-	Unknown	-	-	-	-	0	-	-	1	Coelichelin	C15719
pos-M566T93	852014	533681	378046	311896	398224	507269	464425	294925	293424	329297	247039	166354	0.602277	0.0313294	0.025974	0.617502	0.503208	1.9134	0.290843	down	566.198	1.547	1	0	-	Unknown	-	-	-	-	1	Hygromycin B	HMDB0034229	3	beta-Rhodomycin;Destomysin;Hygromycin_B	C18642;C01688;C01925
pos-M573T58	1.52439e+06	1.26261e+06	1.3051e+06	1.12801e+06	1.47533e+06	1.44544e+06	639222	569846	770078	681204	1.07501e+06	656105	0.539433	0.000331703	0.0021645	0.0441854	0.112592	2.55455	0.351644	down	573.068	0.964155	1	0	-	Unknown	-	-	-	-	4	6''-Malonylastragalin;4',5-Dihydroxy-3,3'-dimethoxy-6,7-methylenedioxyflavone 4'-glucuronide;3,5-Dihydroxy-3',4'-dimethoxy-6,7-methylenedioxyflavone 3-glucuronide;2'-Hydroxygenistein 7-(6''-malonylglucoside)	HMDB0037434;HMDB0037758;HMDB0038266;HMDB0039247	1	Luteolin_7-O-(6''-malonylglucoside)	C10103
pos-M576T247	101770	191112	146641	60598.8	113354	86712.9	160480	199782	151426	247037	152380	201673	1.58926	0.0251943	0.0151515	0.570374	0.387354	2.16513	0.274915	up	576.201	4.12192	0	0	-	Unknown	-	-	-	-	0	-	-	0	-	-
pos-M582T93_1	768493	1.28382e+06	965334	1.31663e+06	789245	1.24908e+06	748398	417426	955460	677716	287453	689153	0.592475	0.0245868	0.00865801	0.567717	0.279761	2.31258	0.264645	down	582.176	1.54883	1	0	-	Unknown	-	-	-	-	9	Neoacrimarine K;Apigenin 6-C-glucoside 8-C-arabinoside;Corymboside;Apiin;6-beta-D-Glucopyranosyl-8-beta-D-ribopyranosylapigenin;Isovitexin 2''-O-arabinoside;Kaempferol 3-arabinofuranoside 7-rhamnofuranoside;Kaempferol 3-rhamnoside 7-xyloside;Kaempferol 3-rhamnoside 4'-xyloside	HMDB0033192;HMDB0029260;HMDB0030803;HMDB0030843;HMDB0033571;HMDB0037569;HMDB0037575;HMDB0039319;HMDB0039321	6	beta-Rhodomycin;Apigenin_7-O-[beta-D-apiosyl-(1->2)-beta-D-glucoside];Neoschaftoside;Schaftoside;Isovitexin_2''-O-arabinoside;Glucofrangulin_B	C18642;C04858;C10110;C10181;C16491;C16803
pos-M585T93	1.26394e+06	894937	743978	1.11988e+06	1.29646e+06	945116	696239	372696	520301	747546	707474	650957	0.589883	0.00355591	0.004329	0.199853	0.172375	2.41159	0.159933	down	585.281	1.54936	1	0	-	Unknown	-	-	-	-	0	-	-	1	Westiellamide	C15739
pos-M586T319	167949	245360	182632	191280	165773	134034	249803	228083	253358	347681	296300	389950	1.62385	0.00216828	0.004329	0.142426	0.172375	2.08367	0.154931	up	586.401	5.32318	0	0	-	Unknown	-	-	-	-	0	-	-	0	-	-
pos-M587T320	63477.1	98916.4	36595.4	24904.3	18700.9	37761.8	59951.2	45468.3	91038.5	107594	104711	86472	1.76645	0.0439577	0.0649351	0.699874	0.6969	2.337	0.228909	up	587.404	5.34148	0	0	-	Unknown	-	-	-	-	0	-	-	0	-	-
pos-M591T61	949819	1.69515e+06	1.77738e+06	1.6384e+06	1.1153e+06	1.08152e+06	203524	351216	350347	562098	707532	546008	0.329483	0.000598489	0.0021645	0.065066	0.112592	3.90203	0.478588	down	590.993	1.01586	0	0	-	Unknown	-	-	-	-	0	-	-	0	-	-
pos-M594T348	82432.1	54945.6	85196.7	43360.3	93549.8	38830.3	26418	24618.8	54391.5	38631.7	45875	39663.6	0.576425	0.0241358	0.0411255	0.566498	0.598849	2.24784	0.363583	down	594.16	5.80593	1	0	-	Unknown	-	-	-	-	6	Proanthocyanidin A2;Epicatechin-(2beta->7,4beta->6)-catechin;Proanthocyanidin A1;Proanthocyanidin A5';Pavetannin A2;Epicatechin-(2beta->5,4beta->6)-ent-epicatechin	HMDB0037655;HMDB0034707;HMDB0037656;HMDB0037657;HMDB0038716;HMDB0040678	2	Tiapamil;Proanthocyanidin_A2	C13765;C10237
pos-M602T60	742861	434766	481325	462079	402547	395231	308156	195781	400009	263785	219044	148528	0.526003	0.0038684	0.004329	0.206598	0.172375	2.20621	0.490716	down	602.076	0.997583	0	0	-	Unknown	-	-	-	-	0	-	-	0	-	-
pos-M604T248	103434	101341	136177	30662.6	206764	79625.1	156719	293021	252054	161248	131731	298520	1.96548	0.0336108	0.025974	0.632947	0.503208	2.60745	0.0562643	up	603.528	4.12742	0	0	-	Unknown	-	-	-	-	0	-	-	0	-	-
pos-M604T556	142528	235927	143044	203292	133354	159485	237042	257283	209159	243884	276004	387534	1.583	0.00452905	0.004329	0.224359	0.172375	1.73376	0.386393	up	603.534	9.26588	1	0	-	Unknown	-	-	-	-	0	-	-	1	1-O-Hexadecyl-2-(9Z-octadecenoyl)-sn-glycerol	C13862
pos-M604T63	2.05628e+06	1.15206e+06	1.21598e+06	1.43723e+06	1.43052e+06	1.43555e+06	899682	953934	986305	581785	1.53848e+06	611806	0.638432	0.020197	0.0411255	0.522786	0.598849	2.07137	0.0831932	down	604.254	1.04796	1	0	-	Unknown	-	-	-	-	2	Ergotamine;Streptomycin	HMDB0014834;HMDB0015214	2	Ergotamine;Streptomycin	C07544;C00413
pos-M607T82	685606	595181	551613	469483	484269	582738	164187	194968	266872	198188	304184	324224	0.431187	0.000183738	0.0021645	0.0275576	0.112592	3.20434	0.194021	down	607.268	1.37464	1	0	-	Unknown	-	-	-	-	5	Ouabain;Glycosides;Protoporphyrinogen IX;Ceanothine E;Adouetine Y	HMDB0015224;HMDB0031448;HMDB0001097;HMDB0029342;HMDB0034101	5	Ouabain;5-Oxoavermectin_''1b''_aglycone;Protoporphyrinogen_IX;Adouetine_Y;Crenatine_A	C01443;C11962;C01079;C09994;C10002
pos-M612T55	563738	508290	448764	453459	444023	526323	403301	231259	180679	213283	127948	346735	0.510496	0.00683442	0.0021645	0.286727	0.112592	2.45881	0.260501	down	612.024	0.917087	0	0	-	Unknown	-	-	-	-	0	-	-	0	-	-
pos-M613T248_1	415843	400444	437155	364042	364060	485733	525990	558291	835360	712280	674784	570860	1.5716	0.00067745	0.0021645	0.0693235	0.112592	2.35684	0.249637	up	612.638	4.13648	0	0	-	Unknown	-	-	-	-	0	-	-	0	-	-
pos-M617T259	119883	183523	207207	199830	261667	134926	219812	279036	282067	384594	194855	330583	1.52745	0.0205555	0.025974	0.525801	0.503208	1.99986	0.368031	up	617.126	4.31593	1	0	-	Unknown	-	-	-	-	20	Epicatechin-(4beta->8)-gallocatechin;3''-O-Caffeoylcosmosiin;Piperitoside;Epigallocatechin-(4beta->8)-catechin;Gallocatechin-(4alpha->8)-epicatechin;2''-O-trans-p-Coumaroylastragalin;7-O-(4-Hydroxycinnamoyl) astragalin;Buddlenoid A;6''-O-p-Coumaroyltrifolin;Scolymoside;eq-4''-Hydroxymaysin;Daidzein 4',7-diglucoside;Acacetin 7-[apiosyl(1->6)-glucoside];Isorhoifolin;Kaempferitrin;Galangin 3-[galact…	HMDB0036303;HMDB0037345;HMDB0037348;HMDB0037651;HMDB0037653;HMDB0038766;HMDB0040473;HMDB0040477;HMDB0040689;HMDB0005799;HMDB0030235;HMDB0033992;HMDB0035023;HMDB0037349;HMDB0037438;HMDB0037580;HMDB0038848;HMDB0039488;HMDB0039855;HMDB0040504	6	Tribuloside;Violanthin;Apigenin_7-O-neohesperidoside;Vitexin_2''-O-beta-L-rhamnoside;Glucofrangulin_A;Kaempferitrin	C17140;C10196;C12627;C12628;C16802;C16981
pos-M618T319	174591	165617	107219	114642	135054	156372	180779	172728	226814	180151	232152	294722	1.50832	0.00602577	0.004329	0.269111	0.172375	1.44824	0.107008	up	618.39	5.31435	1	0	-	Unknown	-	-	-	-	2	Neuromedin N;LysoPC(22:0)	HMDB0013022;HMDB0010398	0	-	-
pos-M627T246_3	1.04279e+06	1.96988e+06	1.30761e+06	1.27262e+06	1.89695e+06	1.84088e+06	2.21903e+06	3.34687e+06	2.38206e+06	2.76377e+06	2.93021e+06	3.42036e+06	1.82861	0.00110114	0.0021645	0.0926088	0.112592	2.71604	0.212198	up	627.065	4.1069	0	0	-	Unknown	-	-	-	-	0	-	-	0	-	-
pos-M627T319	188779	336164	264080	280789	221836	245624	426593	396617	351262	528148	468768	365550	1.65029	0.000701167	0.0021645	0.0693235	0.112592	2.21201	0.0757262	up	627.402	5.31878	1	0	-	Unknown	-	-	-	-	1	Hydroxydestruxin B	HMDB0040135	0	-	-
pos-M627T58	724949	1.13033e+06	1.10108e+06	1.05441e+06	927016	1.01699e+06	617945	633231	582588	289975	524243	327384	0.499661	0.00205598	0.0021645	0.139111	0.112592	2.56612	0.244067	down	627.021	0.97065	0	0	-	Unknown	-	-	-	-	0	-	-	0	-	-
pos-M635T248_6	258276	517266	393912	311023	398583	776938	438936	866028	758911	1.24864e+06	679334	567508	1.71663	0.0287488	0.0411255	0.593493	0.598849	2.21781	0.364167	up	634.773	4.12963	0	0	-	Unknown	-	-	-	-	0	-	-	0	-	-
pos-M635T248_7	401688	461876	438224	605447	342567	631650	693234	699201	558695	1.27564e+06	717238	1.08386e+06	1.74491	0.00803711	0.00865801	0.314461	0.279761	2.40991	0.35391	up	634.838	4.13345	0	0	-	Unknown	-	-	-	-	0	-	-	0	-	-
pos-M637T282	143704	128008	54873.1	111936	101511	98331.6	560743	471841	420834	527102	235733	348110	4.01709	2.4823544699132e-05	0.0021645	0.00546984	0.112592	4.23728	0.200316	up	637.214	4.70459	1	0	-	Unknown	-	-	-	-	0	-	-	1	Tinyatoxin	C09201
pos-M641T57	1.58633e+06	1.18265e+06	1.33832e+06	1.08886e+06	970229	1.58124e+06	1.05992e+06	510161	789075	665082	1.05814e+06	752160	0.624002	0.00714726	0.00865801	0.294061	0.279761	1.83282	0.367182	down	641.087	0.9441	0	0	-	Unknown	-	-	-	-	0	-	-	0	-	-
pos-M643T234	493583	196621	194740	359123	244234	303946	216417	233153	159715	152848	194278	200292	0.645393	0.0478515	0.0649351	0.722307	0.6969	1.71107	0.3466	down	643.151	3.90595	0	0	-	Unknown	-	-	-	-	0	-	-	0	-	-
pos-M646T248_1	116573	377444	80070.4	225575	353563	305896	583492	1.10623e+06	266814	258198	609041	1.06429e+06	2.66467	0.0251147	0.0649351	0.570374	0.6969	3.07085	0.472415	up	645.782	4.14117	0	0	-	Unknown	-	-	-	-	0	-	-	0	-	-
pos-M657T459	110035	115540	116913	107664	107466	145878	206660	307452	234083	233004	213348	227624	2.02158	3.58631846205004e-06	0.0021645	0.00107578	0.112592	2.59684	0.333793	up	657.34	7.65592	1	0	-	Unknown	-	-	-	-	0	-	-	2	Protorifamycin_I;34a-Deoxy-rifamycin_W	C12246;C14721
pos-M673T560	138389	106384	82494	80310.7	99723.9	104248	53087	34829.8	91728.1	87730.9	48986.8	87143.5	0.65981	0.0376356	0.0649351	0.668439	0.6969	1.97106	0.149437	down	672.605	9.33752	0	0	-	Unknown	-	-	-	-	0	-	-	0	-	-
pos-M679T247	140621	339364	256838	213521	138598	215081	229460	565930	361641	419876	246075	286882	1.61797	0.0370984	0.0411255	0.665701	0.598849	1.86659	0.497912	up	679.427	4.12345	0	0	-	Unknown	-	-	-	-	0	-	-	0	-	-
pos-M679T93	428913	605346	454518	428516	510248	502975	1.01785e+06	1.00545e+06	874080	985397	878778	1.01884e+06	1.97248	4.91026478556558e-06	0.0021645	0.00140278	0.112592	2.71401	0.392239	up	678.69	1.54785	0	0	-	Unknown	-	-	-	-	0	-	-	0	-	-
pos-M681T248_4	864604	1.21901e+06	795999	1.56387e+06	1.69332e+06	1.03077e+06	1.96113e+06	1.53109e+06	1.55539e+06	1.94809e+06	1.85806e+06	2.08423e+06	1.52604	0.0133325	0.025974	0.414257	0.503208	2.05031	0.313241	up	680.829	4.13368	0	0	-	Unknown	-	-	-	-	0	-	-	0	-	-
pos-M692T249_3	356988	672655	412929	432249	429954	728298	804172	625593	733984	1.22564e+06	479721	712419	1.51053	0.0404254	0.0411255	0.679748	0.598849	1.73316	0.198519	up	692.435	4.14838	0	0	-	Unknown	-	-	-	-	0	-	-	0	-	-
pos-M694T248_2	786988	1.64862e+06	1.13632e+06	903775	1.33035e+06	735063	1.24276e+06	2.79647e+06	1.78423e+06	2.63383e+06	1.34473e+06	1.40606e+06	1.71348	0.0213578	0.025974	0.535372	0.503208	2.10785	0.446831	up	693.634	4.13029	0	0	-	Unknown	-	-	-	-	0	-	-	0	-	-
pos-M703T248_2	1.60746e+06	1.44262e+06	792056	895473	1.00292e+06	1.06174e+06	1.50708e+06	1.9493e+06	1.80652e+06	1.88927e+06	1.67926e+06	2.10819e+06	1.60823	0.00483817	0.004329	0.235344	0.172375	2.11626	0.294801	up	702.641	4.13208	0	0	-	Unknown	-	-	-	-	0	-	-	0	-	-
pos-M705T560_4	455470	339723	622400	341846	629709	286997	264811	233698	336468	286176	326682	243814	0.632121	0.0259343	0.00865801	0.572718	0.279761	1.75198	0.323746	down	705.217	9.33639	0	0	-	Unknown	-	-	-	-	0	-	-	0	-	-
pos-M707T248_1	413607	540413	304368	230365	430296	331934	692606	851737	584357	566793	351043	550063	1.59779	0.0207876	0.0151515	0.529955	0.387354	1.91227	0.276393	up	706.741	4.1283	0	0	-	Unknown	-	-	-	-	0	-	-	0	-	-
pos-M708T560_1	44212.6	57018.7	33755.5	68952.4	30857	61944.3	79331.7	96373.5	75774.2	74018.8	76306.8	99695.8	1.69003	0.00714234	0.0021645	0.294061	0.112592	2.53165	0.213698	up	708.318	9.33434	0	0	-	Unknown	-	-	-	-	0	-	-	0	-	-
pos-M712T459	110036	115868	81226.1	80970.3	65054.1	109277	230918	127631	175753	189511	211805	116282	1.87027	0.00196202	0.0021645	0.135869	0.112592	2.41541	0.428034	up	712.336	7.64782	1	0	-	Unknown	-	-	-	-	0	-	-	2	Indinavir_sulfate;Pseudoaconitine	C08089;C08704
pos-M712T57	746412	652626	639730	850021	860490	711460	566619	664618	525442	303775	384778	402160	0.638323	0.00801445	0.00865801	0.314257	0.279761	1.79907	0.353994	down	712.026	0.953058	0	0	-	Unknown	-	-	-	-	0	-	-	0	-	-
pos-M714T249_2	610226	642508	625170	670612	495331	371252	847843	809307	1.10726e+06	917525	603940	971071	1.53932	0.00598443	0.025974	0.26793	0.503208	1.98489	0.338743	up	714.073	4.15724	0	0	-	Unknown	-	-	-	-	0	-	-	0	-	-
pos-M714T560_2	113073	106923	119501	150733	79550.4	72285.5	73182.1	60040.7	78102	86891.3	72512	53746.6	0.661107	0.0158462	0.0411255	0.462429	0.598849	1.93454	0.209941	down	714.071	9.34042	0	0	-	Unknown	-	-	-	-	0	-	-	0	-	-
pos-M716T248_1	567706	344737	371082	545634	444034	509468	645976	1.16797e+06	698550	1.37557e+06	708403	640599	1.88204	0.00523457	0.0021645	0.24858	0.112592	2.35546	0.262953	up	715.648	4.13591	0	0	-	Unknown	-	-	-	-	0	-	-	0	-	-
pos-M720T561_1	53084	61851	62470.1	80324.4	71072.7	51886.6	192231	242440	82185.9	62439.5	80907.9	187756	2.22744	0.0319262	0.0151515	0.623026	0.387354	2.24105	0.420793	up	719.949	9.35275	0	0	-	Unknown	-	-	-	-	0	-	-	0	-	-
pos-M725T249_2	670623	429414	419188	428858	496901	632264	563432	820379	740913	1.06465e+06	644647	1.09473e+06	1.60167	0.00828677	0.0151515	0.321868	0.387354	1.96527	0.272484	up	725.12	4.1501	0	0	-	Unknown	-	-	-	-	0	-	-	0	-	-
pos-M726T223	217877	119703	149953	164557	97437.7	133319	88646.9	60836.6	87310.6	101015	85623.2	104618	0.598123	0.00578211	0.00865801	0.264053	0.279761	2.0301	0.06513	down	726.448	3.71371	1	0	-	Unknown	-	-	-	-	8	PE(14:0/18:2(9Z,12Z));PE(14:1(9Z)/18:1(11Z));PE(14:1(9Z)/18:1(9Z));PE(18:1(11Z)/14:1(9Z));PE(18:1(9Z)/14:1(9Z));PE(18:2(9Z,12Z)/14:0);PE(16:1(9Z)/16:1(9Z));Hovenidulcioside B2	HMDB0008829;HMDB0008860;HMDB0008861;HMDB0009020;HMDB0009053;HMDB0009085;HMDB0008957;HMDB0041549	0	-	-
pos-M735T248	912387	1.26508e+06	390960	859934	1.11488e+06	798963	1.57163e+06	898574	1.37105e+06	1.80975e+06	1.41212e+06	2.00684e+06	1.69779	0.0225934	0.0151515	0.543188	0.387354	2.38008	0.149518	up	734.681	4.13897	0	0	-	Unknown	-	-	-	-	0	-	-	0	-	-
pos-M736T58	1.6217e+06	1.34518e+06	1.2022e+06	1.51975e+06	1.49016e+06	1.32477e+06	991083	780023	673890	532705	1.2143e+06	749383	0.581082	0.00336959	0.004329	0.194378	0.172375	2.45533	0.256192	down	736.071	0.970163	0	0	-	Unknown	-	-	-	-	0	-	-	0	-	-
pos-M737T249	285563	424455	226137	305034	232411	240972	324352	551617	494602	833797	319073	423178	1.71857	0.0188655	0.0151515	0.507496	0.387354	1.98028	0.31468	up	737.463	4.14669	0	0	-	Unknown	-	-	-	-	0	-	-	0	-	-
pos-M743T436	354631	531506	329504	528636	248213	605693	585698	1.41455e+06	502819	666798	1.16675e+06	1.0231e+06	2.06287	0.0103929	0.025974	0.372612	0.503208	2.58959	0.24247	up	743.418	7.26358	0	0	-	Unknown	-	-	-	-	0	-	-	0	-	-
pos-M744T248_3	1.41379e+06	1.23334e+06	979516	683937	891336	997743	1.61866e+06	1.96976e+06	1.43288e+06	2.36854e+06	1.47089e+06	1.38494e+06	1.65262	0.00385307	0.004329	0.206462	0.172375	2.38304	0.330736	up	744.465	4.14102	0	0	-	Unknown	-	-	-	-	0	-	-	0	-	-
pos-M745T387	87456.3	188342	81348.4	151396	81204.4	188685	183625	245377	261814	168504	137873	199527	1.53735	0.0406522	0.0930736	0.679748	0.774094	1.96111	0.349025	up	745.424	6.4506	0	0	-	Unknown	-	-	-	-	0	-	-	0	-	-
pos-M747T248_2	511021	1.06127e+06	313467	814250	667516	542319	1.02201e+06	1.02514e+06	841343	1.28803e+06	771951	1.05846e+06	1.53637	0.0364256	0.0649351	0.65822	0.6969	2.07676	0.492773	up	747.092	4.14117	0	0	-	Unknown	-	-	-	-	0	-	-	0	-	-
pos-M748T55	1.35498e+06	1.27376e+06	1.12585e+06	1.21151e+06	1.31857e+06	1.13373e+06	1.0114e+06	646313	771776	852011	592712	747342	0.622986	0.000850674	0.0021645	0.0773254	0.112592	2.17761	0.355681	down	748.035	0.917063	0	0	-	Unknown	-	-	-	-	0	-	-	0	-	-
pos-M754T249_2	314574	669716	298317	648954	450173	408161	751657	837137	1.15018e+06	889435	609317	772821	1.79596	0.0054366	0.00865801	0.253718	0.279761	2.36025	0.432237	up	754.025	4.14403	0	0	-	Unknown	-	-	-	-	0	-	-	0	-	-
pos-M759T561_1	43677	90067.5	49261.6	90113.9	64654.8	61982.2	44165	33297.3	31628.6	45224.3	42656.2	48504.8	0.614064	0.0113316	0.0151515	0.38746	0.387354	1.87743	0.284598	down	758.916	9.35383	0	0	-	Unknown	-	-	-	-	0	-	-	0	-	-
pos-M775T249_1	713224	810256	671473	418446	819256	473192	676124	1.46511e+06	1.11374e+06	1.20073e+06	605369	1.54887e+06	1.69232	0.0333802	0.0930736	0.631182	0.774094	2.02456	0.214313	up	774.607	4.14355	0	0	-	Unknown	-	-	-	-	0	-	-	0	-	-
pos-M77T93	674317	679791	577134	412363	380571	641685	320292	441085	453940	275622	291524	232319	0.598594	0.00660999	0.025974	0.280832	0.503208	2.22415	0.390315	down	77.0381	1.55792	0	0	-	Unknown	-	-	-	-	0	-	-	0	-	-
pos-M780T115_1	350280	45394.4	34827.2	26368.7	23866.5	77864.1	744971	1.44693e+06	1.1114e+06	1.13321e+06	1.20709e+06	1.24079e+06	12.3243	0.000537034	0.0021645	0.0615116	0.112592	5.4829	0.203338	up	779.574	1.91983	1	0	-	Unknown	-	-	-	-	1	PG(18:0/18:0)	HMDB0010602	0	-	-
pos-M780T115_2	394351	45414.9	29273.5	19294.4	23892.8	77767.3	865443	1.13009e+06	737930	447550	988972	839324	8.49044	0.00127358	0.0021645	0.10233	0.112592	5.3416	0.219732	up	779.614	1.91977	1	0	-	Unknown	-	-	-	-	0	-	-	1	Decaprenol_phosphate	C02970
pos-M780T249_2	415825	630874	400716	455463	570428	401825	502854	1.39787e+06	676008	775490	753795	1.02351e+06	1.7841	0.0112129	0.00865801	0.38587	0.279761	2.24545	0.345278	up	780.36	4.14777	0	0	-	Unknown	-	-	-	-	0	-	-	0	-	-
pos-M780T250_1	112603	292518	469912	447969	173892	271486	409742	540831	318163	1.0136e+06	597192	646347	1.99385	0.0258444	0.025974	0.572718	0.503208	2.74573	0.261237	up	779.86	4.16255	0	0	-	Unknown	-	-	-	-	0	-	-	0	-	-
pos-M783T249	406667	322552	512472	607288	494215	322471	541901	741983	425024	1.03385e+06	689273	567957	1.50056	0.0375535	0.0411255	0.667873	0.598849	1.64378	0.271002	up	783.488	4.15448	1	0	-	Unknown	-	-	-	-	2	Momordicoside D;Ginsenoside La	HMDB0035011;HMDB0039647	0	-	-
pos-M788T249_2	115437	274456	225880	276684	258281	152497	241078	365019	411904	430454	651212	567423	2.04651	0.00582309	0.0151515	0.264656	0.387354	2.80613	0.206609	up	788.38	4.15077	0	0	-	Unknown	-	-	-	-	0	-	-	0	-	-
pos-M789T249_2	178542	263294	158135	154132	265230	180859	204162	254317	250165	636828	283728	402900	1.69315	0.0414216	0.0649351	0.683639	0.6969	1.93868	0.430256	up	788.992	4.14483	0	0	-	Unknown	-	-	-	-	0	-	-	0	-	-
pos-M793T249_3	382360	462111	245846	225590	258681	318105	332362	939951	327270	722161	523485	567057	1.80287	0.026084	0.025974	0.573756	0.503208	2.0058	0.499587	up	793.495	4.14594	1	0	-	Unknown	-	-	-	-	15	PG(16:1(9Z)/22:6(4Z,7Z,10Z,13Z,16Z,19Z));PG(18:3(6Z,9Z,12Z)/20:4(5Z,8Z,11Z,14Z));PG(18:3(9Z,12Z,15Z)/20:4(5Z,8Z,11Z,14Z));PG(16:0/20:4(5Z,8Z,11Z,14Z));PG(16:1(9Z)/20:3(5Z,8Z,11Z));PG(16:1(9Z)/20:3(8Z,11Z,14Z));PG(18:1(11Z)/18:3(6Z,9Z,12Z));PG(18:1(11Z)/18:3(9Z,12Z,15Z));PG(18:1(9Z)/18:3(6Z,9Z,12Z));PG(18:1(9Z)/18:3(9Z,12Z,15Z));PG(18:2(9Z,12Z)/18:2(9Z,12Z));PG(18:3(6Z,9Z,12Z)/18:1(11Z));PG(18:3(6…	HMDB0010599;HMDB0010670;HMDB0010685;HMDB0010580;HMDB0010593;HMDB0010594;HMDB0010621;HMDB0010622;HMDB0010636;HMDB0010637;HMDB0010650;HMDB0010663;HMDB0010664;HMDB0010678;HMDB0010679	0	-	-
pos-M796T248	653906	731565	582828	688479	920630	988555	671058	1.42049e+06	1.03333e+06	2.56682e+06	1.11592e+06	1.15475e+06	1.74385	0.0433559	0.025974	0.69694	0.503208	2.09277	0.195957	up	796.495	4.14115	0	0	-	Unknown	-	-	-	-	0	-	-	0	-	-
pos-M797T248	1.0025e+06	823845	593789	615589	267150	534072	732025	913176	1.23762e+06	1.42247e+06	746222	1.38225e+06	1.67679	0.0349025	0.0411255	0.644686	0.598849	2.22956	0.303911	up	796.744	4.13963	1	0	-	Unknown	-	-	-	-	270	TG(16:0/14:0/16:0);TG(14:0/18:0/14:0);TG(15:0/16:0/15:0);1-tetradecanoyl-2,3-dihexadecanoyl-sn-glycerol;TG(14:0/14:0/18:0);TG(14:0/16:0/16:0);TG(15:0/15:0/16:0);1-hexadecanoyl-2-octadecanoyl-3-dodecanoyl-sn-glycerol;TG(i-20:0/14:0/12:0);TG(20:0/14:0/12:0);TG(20:0/a-13:0/13:0);TG(20:0/i-14:0/i-12:0);TG(20:0/i-13:0/i-13:0);TG(20:0/i-12:0/i-14:0);TG(20:0/i-13:0/13:0);TG(20:0/8:0/i-18:0);TG(i-20:0/8:…	HMDB0010411;HMDB0042151;HMDB0043018;HMDB0062638;HMDB0042064;HMDB0042123;HMDB0042990;HMDB0062699;HMDB0062862;HMDB0062886;HMDB0062960;HMDB0063046;HMDB0063083;HMDB0063141;HMDB0063166;HMDB0063174;HMDB0063237;HMDB0063257;HMDB0063286;HMDB0063287;HMDB0063288;HMDB0063293;HMDB0063298;HMDB0063400;HMDB0063417;HMDB0063441;HMDB0063474;HMDB0063553;HMDB0063557;HMDB0063617;HMDB0063638;HMDB0063708;HMDB0063724;HMD…	1	1-Dodecanoyl-2-hexadecanoyl-3-octadecanoyl-sn-glycerol	C13869
pos-M79T180	4.78491e+08	7.13869e+08	6.09707e+08	7.09435e+08	6.33349e+07	4.46747e+08	5.33767e+09	5.55913e+09	5.19223e+09	5.68655e+09	5.79464e+09	5.51396e+09	10.9493	0.000947624	0.0021645	0.0827929	0.112592	5.22395	0.0431194	up	79.0212	3.0001	1	1	Dimethyl sulfoxide	Organosulfur compounds	Sulfoxides	HMDB0002151	C11143	(map00920)Sulfur metabolism	1	Dimethyl sulfoxide	HMDB0002151	3	Mercaptoethanol;Dimethyl_sulfoxide;Dihydroxyaluminum	C00928;C11143;C17381
pos-M79T63_1	1.24108e+08	2.17322e+08	1.69996e+08	2.39447e+08	1.49643e+08	2.41139e+08	7.40165e+07	4.06581e+07	3.79454e+07	3.8316e+07	3.91421e+07	2.32757e+07	0.221918	1.56289756520472e-05	0.0021645	0.00385329	0.112592	4.41797	0.354058	down	79.0022	1.05701	0	0	-	Unknown	-	-	-	-	0	-	-	0	-	-
pos-M79T63_2	1.36791e+08	2.35718e+08	1.90636e+08	2.53033e+08	8.70657e+07	2.59323e+08	4.26684e+10	3.70027e+10	3.89196e+10	3.55035e+10	3.84645e+10	3.6703e+10	197.203	4.68591315718795e-07	0.0021645	0.00022194	0.112592	7.88986	0.0170905	up	79.0211	1.0487	1	1	Dimethyl sulfoxide	Organosulfur compounds	Sulfoxides	HMDB0002151	C11143	(map00920)Sulfur metabolism	1	Dimethyl sulfoxide	HMDB0002151	3	Mercaptoethanol;Dimethyl_sulfoxide;Dihydroxyaluminum	C00928;C11143;C17381
pos-M79T63_3	71048.9	56262.9	37690.7	7347.75	15096.5	55530.9	1.59122e+07	2.56446e+07	3.04114e+07	1.7438e+07	8.79643e+06	1.33061e+07	458.926	7.16787208233555e-07	0.0021645	0.000322518	0.112592	9.15465	0.314419	up	79.1212	1.05818	0	0	-	Unknown	-	-	-	-	0	-	-	0	-	-
pos-M79T64	1.24108e+08	2.17322e+08	1.69996e+08	2.39447e+08	1.49643e+08	2.41139e+08	4.5926e+07	4.07354e+07	4.29681e+07	3.73479e+07	3.62717e+07	7.65685e+07	0.245098	4.47622726929095e-06	0.0021645	0.00129941	0.112592	4.13342	0.17062	down	79.0396	1.06893	0	0	-	Unknown	-	-	-	-	0	-	-	0	-	-
pos-M79T83_1	1.6852e+08	2.90022e+08	2.38441e+08	1.28758e+08	7.54682e+07	1.14266e+08	2.72215e+10	2.43705e+10	2.55122e+10	2.5064e+10	2.40525e+10	2.56432e+10	149.549	1.59189747306243e-06	0.0021645	0.000561784	0.112592	7.8231	0.0611589	up	79.0212	1.37513	1	1	Dimethyl sulfoxide	Organosulfur compounds	Sulfoxides	HMDB0002151	C11143	(map00920)Sulfur metabolism	1	Dimethyl sulfoxide	HMDB0002151	3	Mercaptoethanol;Dimethyl_sulfoxide;Dihydroxyaluminum	C00928;C11143;C17381
pos-M802T249_2	867561	867873	484403	427095	685163	1.09312e+06	1.08448e+06	1.25765e+06	1.27242e+06	961336	701044	1.44018e+06	1.51792	0.0378675	0.0411255	0.668439	0.598849	1.91158	0.169737	up	801.999	4.15523	0	0	-	Unknown	-	-	-	-	0	-	-	0	-	-
pos-M802T249_4	1.19298e+06	933629	647508	824886	1.001e+06	757003	1.35349e+06	1.64985e+06	1.14877e+06	1.88859e+06	792310	1.2893e+06	1.5162	0.0272703	0.0411255	0.583741	0.598849	1.68133	0.438852	up	802.248	4.14483	1	0	-	Unknown	-	-	-	-	1	Spinosin B	HMDB0037464	1	6''-Feruloylspinosin	C17836
pos-M80T63	5.94164e+06	4.44187e+06	3.58685e+06	5.17646e+06	1.41593e+06	4.29434e+06	1.00221e+09	7.81475e+08	8.91951e+08	8.15167e+08	8.74653e+08	8.57008e+08	210.099	9.64117953356706e-07	0.0021645	0.000403539	0.112592	8.47686	0.0610186	up	80.0243	1.0439	0	0	-	Unknown	-	-	-	-	0	-	-	0	-	-
pos-M81T60	5.66347e+06	1.05657e+07	3.41661e+06	1.15535e+07	7.30124e+06	1.16281e+07	2.14998e+09	2.01577e+09	2.15362e+09	2.05976e+09	2.11059e+09	2.07347e+09	250.619	1.00401281493581e-06	0.0021645	0.000409188	0.112592	8.04953	0.0246467	up	81.0168	0.998894	0	0	-	Unknown	-	-	-	-	0	-	-	0	-	-
pos-M81T82	6.18006e+06	6.74537e+06	6.80878e+06	6.88997e+06	6.63722e+06	162581	1.51688e+09	1.54505e+09	1.44383e+09	1.52523e+09	1.44734e+09	1.49124e+09	268.357	0.000192148	0.0021645	0.0283466	0.112592	8.71085	0.0652411	up	81.0168	1.36594	0	0	-	Unknown	-	-	-	-	0	-	-	0	-	-
pos-M82T63	836327	725475	681464	673437	554310	744866	4.06107e+07	3.94303e+07	3.80115e+07	3.96817e+07	6.89175e+07	3.83843e+07	62.8661	2.1842353639974e-10	0.0021645	3.93118680812252e-07	0.112592	7.26735	0.0568373	up	82.0202	1.04366	0	0	-	Unknown	-	-	-	-	0	-	-	0	-	-
pos-M82T82	425164	446933	488190	426950	424620	481369	2.99705e+07	2.44223e+07	2.64798e+07	2.04252e+07	2.72838e+07	2.76874e+07	58.023	2.50172091688402e-11	0.0021645	9.00519461241573e-08	0.112592	7.1536	0.156931	up	82.0202	1.36739	0	0	-	Unknown	-	-	-	-	0	-	-	0	-	-
pos-M83T496	2.02034e+06	2.66186e+06	2.45697e+06	2.65297e+06	2.65413e+06	3.2112e+06	730292	2.39459e+06	2.22586e+06	1.11257e+06	2.32269e+06	875809	0.617073	0.0437254	0.0151515	0.697668	0.387354	1.5059	0.413156	down	83.0854	8.27302	1	0	-	Unknown	-	-	-	-	1	3-Methylcyclopentene	HMDB0031544	0	-	-
pos-M857T250_1	374551	478547	252782	393002	545532	598037	542512	1.2273e+06	770343	907219	497592	659975	1.74268	0.0155869	0.025974	0.459137	0.503208	2.29716	0.343735	up	857.156	4.17232	0	0	-	Unknown	-	-	-	-	0	-	-	0	-	-
pos-M85T82	1.47523e+07	2.40783e+07	1.5126e+07	8.38576e+06	2.51148e+07	2.25982e+07	6.85939e+06	1.32805e+07	8.71567e+06	1.03406e+07	5.39279e+06	8.26586e+06	0.480256	0.00888595	0.0151515	0.33458	0.387354	2.3589	0.112132	down	85.0283	1.36478	1	0	-	Unknown	-	-	-	-	1	4-Hydroxy-2-butenoic acid gamma-lactone	HMDB0032330	4	4-Hydroxy-2-butynal;3-Butynoate;2(5H)-Furanone;2(3H)-Furanone	C02648;C06144;C17601;C17602
pos-M86T95_2	1.95587e+06	1.55788e+06	1.48808e+06	1.52813e+06	1.4138e+06	1.73119e+06	1.09245e+06	697415	898519	1.01237e+06	608048	911935	0.539615	0.000366943	0.0021645	0.0465087	0.112592	2.5842	0.15875	down	86.0748	1.58652	0	0	-	Unknown	-	-	-	-	0	-	-	0	-	-
pos-M965T250	298231	529265	557429	488275	443294	448192	648094	1.23546e+06	734507	858387	426505	836027	1.71411	0.0163491	0.0411255	0.469598	0.598849	2.10806	0.118112	up	964.598	4.17328	0	0	-	Unknown	-	-	-	-	0	-	-	0	-	-
pos-M975T252	218951	260787	143746	118852	447944	244931	431174	459904	387322	489325	262337	329370	1.64396	0.0314788	0.025974	0.61851	0.503208	2.1407	0.1935	up	975.438	4.20237	1	0	-	Unknown	-	-	-	-	0	-	-	1	Anabaenopeptilide_90A	C15691
pos-M977T251_2	245973	460665	642411	402410	271825	285017	339375	659958	603469	1.00702e+06	651461	497851	1.62853	0.040707	0.0411255	0.679748	0.598849	2.10309	0.258673	up	977.034	4.18726	0	0	-	Unknown	-	-	-	-	0	-	-	0	-	-
pos-M97T53	6.05146e+06	2.93894e+06	5.05639e+06	4.2914e+06	2.58867e+06	3.88983e+06	2.29703e+06	2.21996e+06	3.05168e+06	2.35417e+06	1.77357e+06	1.88602e+06	0.54731	0.00524899	0.00865801	0.248589	0.279761	2.31106	0.353456	down	97.0284	0.881163	1	0	-	Unknown	-	-	-	-	2	2-Furancarboxaldehyde;Protoanemonin	HMDB0032914;HMDB0060503	2	Protoanemonin;Furfural	C07090;C14279
pos-M99T54	4.44131e+06	2.90344e+06	4.68217e+06	2.04328e+06	1.89255e+06	2.24605e+06	1.36971e+06	1.01819e+06	1.4108e+06	1.26401e+06	1.20766e+06	1.56628e+06	0.430377	0.00327365	0.0021645	0.190924	0.112592	3.03639	0.341915	down	99.044	0.907157	1	0	-	Unknown	-	-	-	-	3	2-Furanmethanol;5-Methyl-2(3H)-furanone;5-Hydroxy-4-pentenoic acid d-lactone	HMDB0013742;HMDB0029609;HMDB0040145	2	Furfuryl_alcohol;Tulipalin_A	C20441;C20578
pos-M99T68	9.1633e+06	1.17895e+07	9.92752e+06	1.13186e+07	7.32172e+06	6.27889e+06	4.90688e+06	3.06539e+06	5.91944e+06	3.0536e+06	5.02239e+06	7.19195e+06	0.522579	0.00385016	0.004329	0.206462	0.172375	2.64831	0.346021	down	98.9753	1.12954	1	0	-	Unknown	-	-	-	-	0	-	-	1	Sulfate	C00059
pos-M99T84	1.13262e+07	1.16276e+07	1.24405e+07	2.50409e+07	1.13497e+07	2.02277e+07	9.97441e+06	4.77534e+06	1.16101e+07	1.15153e+07	6.61335e+06	1.22716e+07	0.616874	0.044732	0.0930736	0.705296	0.774094	1.82508	0.396287	down	98.9752	1.4	1	0	-	Unknown	-	-	-	-	0	-	-	1	Sulfate	C00059
